# Supplementary material for: 6-(1-Methyl­ethyl)-12-phenyl-5,6,7,12-tetra­hydro­dibenz[c,f][1,5]aza­silocine
Source: Acta Crystallogr Sect E Struct Rep Online. 2009 Dec 4;66(Pt 1):o20. doi: 10.1107/S1600536809050909 (PMC2980245; doi:10.1107/S1600536809050909)
Supplement: Supplementary file 1 [file e-66-00o20-sup1.cif]

##############################################################################
###                                                                        ###
###        Electronic paper (Acta Crystallographica Section E)             ###
###                                                                        ###
##############################################################################
#                                                                            #
# This CIF contains the data in a paper accepted for publication in Acta     #
# Crystallographica Section E. It conforms to the requirements of Notes      #
# for Authors for Section E, and has been peer reviewed under the auspices   #
# of the IUCr Commission on Journals.                                        #
#                                                                            #
# Full details of the Crystallographic Information File format               #
# are given in the paper "The Crystallographic Information File (CIF):       #
# a New Standard Archive File for Crystallography" by S. R. Hall, F. H.      #
# Allen and I. D. Brown [Acta Cryst. (1991), A47, 655-685].                  #
#                                                                            #
# The current version of the core CIF dictionary is obtainable from          #
# ftp://ftp.iucr.org/pub/cif_core.dic. The current version number is 2.4.    #
#                                                                            #
# Software is freely available for graphical display of the structure(s) in  #
# this CIF.  For information consult the CIF home page http://www.iucr.org/  #
# cif/home.html                                                              #
#                                                                            #
# This file may be used for bona fide research purposes within the           #
# scientific community so long as proper attribution is given to the journal # 
# article from which it was obtained.                                        #
#                                                                            #
##############################################################################
                                             
data_I
_audit_creation_method     SHELXL-97
_chemical_name_systematic
;
6-(1-Methylethyl)-12-phenyl-5,6,7,12-
tetrahydrodibenz[<i>c</i>,<i>f</i>][1,5]azasilocine
;
_chemical_name_common     ?
_chemical_formula_moiety     'C23 H25 N Si'
_chemical_formula_sum     'C23 H25 N Si'
_chemical_formula_iupac     'C23 H25 N Si'
_chemical_formula_weight     343.53
_chemical_melting_point     ?
_symmetry_cell_setting     'monoclinic'
_symmetry_space_group_name_H-M     'P 21/c'
_symmetry_space_group_name_Hall     '-P 2ybc'
loop_
    _symmetry_equiv_pos_as_xyz
    'x, y, z'
    '-x, y+1/2, -z+1/2'
    '-x, -y, -z'
    'x, -y-1/2, z-1/2'
_cell_length_a     9.756(7)
_cell_length_b     10.269(7)
_cell_length_c     18.912(12)
_cell_angle_alpha     90.00
_cell_angle_beta     92.745(3)
_cell_angle_gamma     90.00
_cell_volume     1893(2)
_cell_formula_units_Z     4
_cell_measurement_reflns_used     ?
_cell_measurement_theta_min     3.04
_cell_measurement_theta_max     24.99
_cell_measurement_temperature     120(2)
_exptl_crystal_description     'block'
_exptl_crystal_colour     'colourless'
_exptl_crystal_size_max     0.20
_exptl_crystal_size_mid     0.20
_exptl_crystal_size_min     0.10
_exptl_crystal_density_diffrn     1.206
_exptl_crystal_density_meas     ?
_exptl_crystal_density_method     'not measured'
_exptl_crystal_F_000     736
_exptl_absorpt_coefficient_mu     0.129
_exptl_absorpt_correction_type     multi-scan
_exptl_absorpt_process_details
;
(<i>REQAB</i>; Jacobson, 1998)
;
_exptl_absorpt_correction_T_min     0.9747
_exptl_absorpt_correction_T_max     0.9872
_exptl_special_details
;
;
_diffrn_ambient_temperature     120(2)
_diffrn_radiation_type     MoK\a
_diffrn_radiation_wavelength     0.71070
_diffrn_radiation_source     'fine-focus sealed tube'
_diffrn_radiation_monochromator     graphite
_diffrn_measurement_device_type     'Rigaku Mercury CCD'
_diffrn_measurement_method     '\w scans'
_diffrn_detector_area_resol_mean     ?
_diffrn_reflns_number     11962
_diffrn_reflns_av_R_equivalents     0.0285
_diffrn_reflns_av_sigmaI/netI     0.0284
_diffrn_reflns_theta_min     3.04
_diffrn_reflns_theta_max     24.99
_diffrn_reflns_theta_full     24.99
_diffrn_measured_fraction_theta_max     0.984
_diffrn_measured_fraction_theta_full     0.984
_diffrn_reflns_limit_h_min     -11
_diffrn_reflns_limit_h_max     11
_diffrn_reflns_limit_k_min     -12
_diffrn_reflns_limit_k_max     9
_diffrn_reflns_limit_l_min     -21
_diffrn_reflns_limit_l_max     21
_diffrn_standards_number     ?
_diffrn_standards_interval_count     ?
_diffrn_standards_interval_time     ?
_diffrn_standards_decay_%     ?
_refine_special_details
;
Refinement of <i>F</i>^2^ against ALL reflections. The weighted <i>R</i>-factor
<i>wR</i> and goodness of fit <i>S</i> are based on <i>F</i>^2^, conventional
<i>R</i>-factors <i>R</i> are based on <i>F</i>, with <i>F</i> set to zero for
negative <i>F</i>^2^. The threshold expression of <i>F</i>^2^ >
\s(<i>F</i>^2^) is used only for calculating <i>R</i>-factors(gt) <i>etc</i>.
and is not relevant to the choice of reflections for refinement.
<i>R</i>-factors based on <i>F</i>^2^ are statistically about twice as large
as those based on <i>F</i>, and <i>R</i>- factors based on ALL data will be
even larger.
;
_reflns_number_total     3278
_reflns_number_gt     2798
_reflns_threshold_expression     'I>2\s(I)'
_refine_ls_structure_factor_coef     Fsqd
_refine_ls_matrix_type     full
_refine_ls_R_factor_all     0.0502
_refine_ls_R_factor_gt     0.0411
_refine_ls_wR_factor_gt     0.0941
_refine_ls_wR_factor_ref     0.1002
_refine_ls_goodness_of_fit_ref     1.083
_refine_ls_restrained_S_all     1.083
_refine_ls_number_reflns     3278
_refine_ls_number_parameters     232
_refine_ls_number_restraints     0
_refine_ls_hydrogen_treatment     mixed
_refine_ls_weighting_scheme     calc
_refine_ls_weighting_details
         'calc w=1/[\s^2^(Fo^2^)+(0.0402P)^2^+1.0221P] where P=(Fo^2^+2Fc^2^)/3'
_atom_sites_solution_hydrogens     geom
_atom_sites_solution_primary     direct
_atom_sites_solution_secondary     difmap
_refine_ls_shift/su_max     0.000
_refine_ls_shift/su_mean     0.000
_refine_diff_density_max     0.300
_refine_diff_density_min     -0.303
_refine_ls_extinction_method     none
_refine_ls_extinction_coef     ?
loop_
    _atom_type_symbol
    _atom_type_description
    _atom_type_scat_dispersion_real
    _atom_type_scat_dispersion_imag
    _atom_type_scat_source
    'C' 'C' 0.0033 0.0016
                         'International Tables Vol C Tables 4.2.6.8 and 6.1.1.4'
    'H' 'H' 0.0000 0.0000
                         'International Tables Vol C Tables 4.2.6.8 and 6.1.1.4'
    'N' 'N' 0.0061 0.0033
                         'International Tables Vol C Tables 4.2.6.8 and 6.1.1.4'
    'Si' 'Si' 0.0817 0.0704
                         'International Tables Vol C Tables 4.2.6.8 and 6.1.1.4'
_computing_data_collection     'CrystalClear (Rigaku, 2004)'
_computing_cell_refinement     'CrystalClear (Rigaku, 2004)'
_computing_data_reduction     'CrystalClear (Rigaku, 2004)'
_computing_structure_solution     'SHELXS97 (Sheldrick, 2008)'
_computing_structure_refinement     'SHELXL97 (Sheldrick, 2008)'
_computing_molecular_graphics     'ORTEPIII (Burnett & Johnson, 1996)'
_computing_publication_material     'yadokari-XG (Wakita, 2005)'
loop_
    _atom_site_type_symbol
    _atom_site_label
    _atom_site_fract_x
    _atom_site_fract_y
    _atom_site_fract_z
    _atom_site_U_iso_or_equiv
    _atom_site_adp_type
    _atom_site_calc_flag
    _atom_site_refinement_flags
    _atom_site_occupancy
    _atom_site_disorder_assembly
    _atom_site_disorder_group
    Si Si1 0.10808(5) 0.12541(5) 0.18691(3) 0.02030(15) Uani d . 1 . .
    H H1 0.0293(18) 0.0512(18) 0.2351(9) 0.023(5) Uiso d . 1 . .
    C C1 0.14424(17) -0.00037(17) 0.11833(9) 0.0204(4) Uani d . 1 . .
    C C2 0.17207(17) 0.03310(17) 0.04842(9) 0.0210(4) Uani d . 1 . .
    C C3 0.19436(18) -0.06347(19) -0.00083(10) 0.0260(4) Uani d . 1 . .
    H H2 0.2108 -0.0400 -0.0483 0.031 Uiso calc R 1 . .
    C C4 0.19306(18) -0.19363(19) 0.01801(11) 0.0286(4) Uani d . 1 . .
    H H3 0.2105 -0.2589 -0.0160 0.034 Uiso calc R 1 . .
    C C5 0.16617(19) -0.22838(18) 0.08669(11) 0.0297(5) Uani d . 1 . .
    H H4 0.1659 -0.3175 0.1001 0.036 Uiso calc R 1 . .
    C C6 0.13964(18) -0.13231(17) 0.13580(10) 0.0239(4) Uani d . 1 . .
    H H5 0.1179 -0.1569 0.1824 0.029 Uiso calc R 1 . .
    C C7 -0.01585(18) 0.25743(17) 0.15815(9) 0.0213(4) Uani d . 1 . .
    C C8 0.02098(18) 0.36529(17) 0.11797(9) 0.0216(4) Uani d . 1 . .
    C C9 -0.07488(19) 0.46221(18) 0.10020(10) 0.0263(4) Uani d . 1 . .
    H H6 -0.0488 0.5345 0.0725 0.032 Uiso calc R 1 . .
    C C10 -0.20760(19) 0.4539(2) 0.12252(10) 0.0305(5) Uani d . 1 . .
    H H7 -0.2716 0.5213 0.1113 0.037 Uiso calc R 1 . .
    C C11 -0.24688(19) 0.3469(2) 0.16127(10) 0.0311(5) Uani d . 1 . .
    H H8 -0.3385 0.3398 0.1758 0.037 Uiso calc R 1 . .
    C C12 -0.15189(18) 0.25012(19) 0.17883(9) 0.0256(4) Uani d . 1 . .
    H H9 -0.1797 0.1771 0.2055 0.031 Uiso calc R 1 . .
    C C13 0.17620(17) 0.17561(17) 0.02855(9) 0.0223(4) Uani d . 1 . .
    H H10 0.2334 0.1872 -0.0128 0.027 Uiso calc R 1 . .
    H H11 0.0823 0.2062 0.0153 0.027 Uiso calc R 1 . .
    C C14 0.16617(18) 0.37943(17) 0.09530(10) 0.0230(4) Uani d . 1 . .
    H H12 0.1655 0.4257 0.0494 0.028 Uiso calc R 1 . .
    H H13 0.2192 0.4327 0.1306 0.028 Uiso calc R 1 . .
    N N1 0.23330(14) 0.25313(14) 0.08823(7) 0.0196(3) Uani d . 1 . .
    C C15 0.38542(17) 0.26790(18) 0.08917(10) 0.0231(4) Uani d . 1 . .
    H H14 0.4150 0.3025 0.1369 0.028 Uiso calc R 1 . .
    C C16 0.45915(18) 0.13896(18) 0.08041(10) 0.0267(4) Uani d . 1 . .
    H H15 0.4229 0.0745 0.1128 0.040 Uiso calc R 1 . .
    H H16 0.5576 0.1508 0.0912 0.040 Uiso calc R 1 . .
    H H17 0.4445 0.1084 0.0315 0.040 Uiso calc R 1 . .
    C C17 0.4350(2) 0.3648(2) 0.03466(11) 0.0331(5) Uani d . 1 . .
    H H18 0.4060 0.3354 -0.0130 0.050 Uiso calc R 1 . .
    H H19 0.5353 0.3705 0.0387 0.050 Uiso calc R 1 . .
    H H20 0.3954 0.4507 0.0434 0.050 Uiso calc R 1 . .
    C C18 0.25657(18) 0.18885(17) 0.24348(9) 0.0210(4) Uani d . 1 . .
    C C19 0.37831(18) 0.11897(18) 0.25521(9) 0.0253(4) Uani d . 1 . .
    H H21 0.3880 0.0367 0.2330 0.030 Uiso calc R 1 . .
    C C20 0.48570(19) 0.1670(2) 0.29869(10) 0.0317(5) Uani d . 1 . .
    H H22 0.5678 0.1178 0.3056 0.038 Uiso calc R 1 . .
    C C21 0.4733(2) 0.2858(2) 0.33186(11) 0.0361(5) Uani d . 1 . .
    H H23 0.5466 0.3186 0.3616 0.043 Uiso calc R 1 . .
    C C22 0.3540(2) 0.3568(2) 0.32163(11) 0.0356(5) Uani d . 1 . .
    H H24 0.3448 0.4386 0.3444 0.043 Uiso calc R 1 . .
    C C23 0.24691(19) 0.30841(19) 0.27785(10) 0.0281(4) Uani d . 1 . .
    H H25 0.1652 0.3581 0.2712 0.034 Uiso calc R 1 . .
loop_
    _atom_site_aniso_label
    _atom_site_aniso_U_11
    _atom_site_aniso_U_22
    _atom_site_aniso_U_33
    _atom_site_aniso_U_12
    _atom_site_aniso_U_13
    _atom_site_aniso_U_23
    Si1 0.0192(3) 0.0210(3) 0.0206(3) -0.0018(2) -0.00047(19) -0.0006(2)
    C1 0.0149(8) 0.0215(9) 0.0243(10) -0.0014(7) -0.0028(7) -0.0001(8)
    C2 0.0130(8) 0.0251(10) 0.0246(10) -0.0005(7) -0.0015(7) -0.0029(8)
    C3 0.0195(9) 0.0328(11) 0.0256(10) -0.0031(8) -0.0001(7) -0.0060(8)
    C4 0.0201(9) 0.0293(10) 0.0361(12) -0.0003(8) -0.0025(8) -0.0141(9)
    C5 0.0238(10) 0.0184(9) 0.0460(13) -0.0011(8) -0.0079(9) -0.0037(9)
    C6 0.0212(9) 0.0233(10) 0.0268(10) -0.0031(7) -0.0044(7) 0.0023(8)
    C7 0.0201(9) 0.0248(9) 0.0189(9) -0.0010(7) -0.0019(7) -0.0079(8)
    C8 0.0215(9) 0.0220(9) 0.0207(9) 0.0015(7) -0.0046(7) -0.0063(8)
    C9 0.0290(10) 0.0235(10) 0.0256(10) 0.0036(8) -0.0055(8) -0.0070(8)
    C10 0.0255(10) 0.0353(11) 0.0297(11) 0.0100(9) -0.0081(8) -0.0127(9)
    C11 0.0179(9) 0.0450(12) 0.0300(11) 0.0035(9) -0.0020(8) -0.0149(10)
    C12 0.0238(10) 0.0327(11) 0.0203(10) -0.0022(8) 0.0007(7) -0.0094(8)
    C13 0.0188(9) 0.0274(10) 0.0206(10) -0.0002(7) 0.0007(7) 0.0020(8)
    C14 0.0234(9) 0.0183(9) 0.0272(10) -0.0002(7) -0.0011(7) 0.0025(8)
    N1 0.0165(7) 0.0190(8) 0.0232(8) -0.0006(6) -0.0006(6) 0.0012(6)
    C15 0.0162(9) 0.0270(10) 0.0261(10) -0.0027(7) -0.0007(7) 0.0053(8)
    C16 0.0172(9) 0.0296(10) 0.0334(11) 0.0003(8) 0.0029(8) 0.0043(9)
    C17 0.0226(10) 0.0357(11) 0.0410(12) -0.0047(9) 0.0020(8) 0.0129(10)
    C18 0.0220(9) 0.0243(9) 0.0168(9) -0.0031(7) 0.0018(7) 0.0027(8)
    C19 0.0262(10) 0.0259(10) 0.0238(10) -0.0007(8) 0.0015(8) 0.0040(8)
    C20 0.0211(10) 0.0394(12) 0.0341(12) -0.0002(8) -0.0043(8) 0.0106(10)
    C21 0.0276(11) 0.0470(13) 0.0328(12) -0.0103(10) -0.0081(9) 0.0000(10)
    C22 0.0334(11) 0.0378(12) 0.0352(12) -0.0057(9) -0.0035(9) -0.0114(10)
    C23 0.0233(10) 0.0324(11) 0.0285(11) 0.0012(8) -0.0007(8) -0.0047(9)
_geom_special_details
;
All e.s.d.'s (except the e.s.d. in the dihedral angle between two l.s. planes)
are estimated using the full covariance matrix. The cell e.s.d.'s are taken
into account individually in the estimation of e.s.d.'s in distances, angles
and torsion angles; correlations between e.s.d.'s in cell parameters are only
used when they are defined by crystal symmetry. An approximate (isotropic)
treatment of cell e.s.d.'s is used for estimating e.s.d.'s involving l.s.
planes.
;
loop_
    _geom_bond_atom_site_label_1
    _geom_bond_atom_site_label_2
    _geom_bond_site_symmetry_2
    _geom_bond_distance
    _geom_bond_publ_flag
    Si1 C1 . 1.876(2) ?
    Si1 C18 . 1.876(2) ?
    Si1 C7 . 1.880(2) ?
    Si1 H1 . 1.438(18) ?
    C1 C6 . 1.396(3) ?
    C1 C2 . 1.405(3) ?
    C2 C3 . 1.385(3) ?
    C2 C13 . 1.512(3) ?
    C3 C4 . 1.384(3) ?
    C3 H2 . 0.9500 ?
    C4 C5 . 1.384(3) ?
    C4 H3 . 0.9500 ?
    C5 C6 . 1.388(3) ?
    C5 H4 . 0.9500 ?
    C6 H5 . 0.9500 ?
    C7 C8 . 1.400(3) ?
    C7 C12 . 1.403(3) ?
    C8 C9 . 1.396(3) ?
    C8 C14 . 1.506(3) ?
    C9 C10 . 1.384(3) ?
    C9 H6 . 0.9500 ?
    C10 C11 . 1.385(3) ?
    C10 H7 . 0.9500 ?
    C11 C12 . 1.388(3) ?
    C11 H8 . 0.9500 ?
    C12 H9 . 0.9500 ?
    C13 N1 . 1.469(2) ?
    C13 H10 . 0.9900 ?
    C13 H11 . 0.9900 ?
    C14 N1 . 1.462(2) ?
    C14 H12 . 0.9900 ?
    C14 H13 . 0.9900 ?
    N1 C15 . 1.491(2) ?
    C15 C16 . 1.520(3) ?
    C15 C17 . 1.528(3) ?
    C15 H14 . 1.0000 ?
    C16 H15 . 0.9800 ?
    C16 H16 . 0.9800 ?
    C16 H17 . 0.9800 ?
    C17 H18 . 0.9800 ?
    C17 H19 . 0.9800 ?
    C17 H20 . 0.9800 ?
    C18 C23 . 1.394(3) ?
    C18 C19 . 1.396(3) ?
    C19 C20 . 1.391(3) ?
    C19 H21 . 0.9500 ?
    C20 C21 . 1.380(3) ?
    C20 H22 . 0.9500 ?
    C21 C22 . 1.380(3) ?
    C21 H23 . 0.9500 ?
    C22 C23 . 1.393(3) ?
    C22 H24 . 0.9500 ?
    C23 H25 . 0.9500 ?
loop_
    _geom_contact_atom_site_label_1
    _geom_contact_atom_site_label_2
    _geom_contact_distance
    _geom_contact_site_symmetry_1
    _geom_contact_publ_flag
    Si1 N1 2.6294(18) . ?
loop_
    _geom_angle_atom_site_label_1
    _geom_angle_atom_site_label_2
    _geom_angle_atom_site_label_3
    _geom_angle_site_symmetry_1
    _geom_angle_site_symmetry_3
    _geom_angle
    _geom_angle_publ_flag
    C1 Si1 C18 . . 117.89(8) ?
    C1 Si1 C7 . . 115.86(8) ?
    C18 Si1 C7 . . 112.52(9) ?
    C1 Si1 N1 . . 75.14(8) ?
    C18 Si1 N1 . . 81.91(8) ?
    C7 Si1 N1 . . 75.47(8) ?
    C1 Si1 H1 . . 101.4(7) ?
    C18 Si1 H1 . . 104.2(7) ?
    C7 Si1 H1 . . 102.1(7) ?
    N1 Si1 H1 . . 173.9(7) ?
    C6 C1 C2 . . 118.03(16) ?
    C6 C1 Si1 . . 119.71(14) ?
    C2 C1 Si1 . . 122.24(14) ?
    C3 C2 C1 . . 120.09(17) ?
    C3 C2 C13 . . 121.27(17) ?
    C1 C2 C13 . . 118.63(15) ?
    C4 C3 C2 . . 120.99(18) ?
    C4 C3 H2 . . 119.5 ?
    C2 C3 H2 . . 119.5 ?
    C3 C4 C5 . . 119.69(18) ?
    C3 C4 H3 . . 120.2 ?
    C5 C4 H3 . . 120.2 ?
    C4 C5 C6 . . 119.64(18) ?
    C4 C5 H4 . . 120.2 ?
    C6 C5 H4 . . 120.2 ?
    C5 C6 C1 . . 121.51(18) ?
    C5 C6 H5 . . 119.2 ?
    C1 C6 H5 . . 119.2 ?
    C8 C7 C12 . . 117.67(17) ?
    C8 C7 Si1 . . 123.33(14) ?
    C12 C7 Si1 . . 118.98(14) ?
    C9 C8 C7 . . 120.56(17) ?
    C9 C8 C14 . . 119.41(17) ?
    C7 C8 C14 . . 120.01(15) ?
    C10 C9 C8 . . 120.55(19) ?
    C10 C9 H6 . . 119.7 ?
    C8 C9 H6 . . 119.7 ?
    C9 C10 C11 . . 119.83(18) ?
    C9 C10 H7 . . 120.1 ?
    C11 C10 H7 . . 120.1 ?
    C10 C11 C12 . . 119.74(18) ?
    C10 C11 H8 . . 120.1 ?
    C12 C11 H8 . . 120.1 ?
    C11 C12 C7 . . 121.62(19) ?
    C11 C12 H9 . . 119.2 ?
    C7 C12 H9 . . 119.2 ?
    N1 C13 C2 . . 110.32(14) ?
    N1 C13 H10 . . 109.6 ?
    C2 C13 H10 . . 109.6 ?
    N1 C13 H11 . . 109.6 ?
    C2 C13 H11 . . 109.6 ?
    H10 C13 H11 . . 108.1 ?
    N1 C14 C8 . . 111.83(14) ?
    N1 C14 H12 . . 109.2 ?
    C8 C14 H12 . . 109.2 ?
    N1 C14 H13 . . 109.2 ?
    C8 C14 H13 . . 109.2 ?
    H12 C14 H13 . . 107.9 ?
    C14 N1 C13 . . 113.33(14) ?
    C14 N1 C15 . . 111.02(14) ?
    C13 N1 C15 . . 113.88(14) ?
    C14 N1 Si1 . . 98.76(11) ?
    C13 N1 Si1 . . 95.92(11) ?
    C15 N1 Si1 . . 122.57(10) ?
    N1 C15 C16 . . 112.71(15) ?
    N1 C15 C17 . . 113.89(14) ?
    C16 C15 C17 . . 109.11(16) ?
    N1 C15 H14 . . 106.9 ?
    C16 C15 H14 . . 106.9 ?
    C17 C15 H14 . . 106.9 ?
    C15 C16 H15 . . 109.5 ?
    C15 C16 H16 . . 109.5 ?
    H15 C16 H16 . . 109.5 ?
    C15 C16 H17 . . 109.5 ?
    H15 C16 H17 . . 109.5 ?
    H16 C16 H17 . . 109.5 ?
    C15 C17 H18 . . 109.5 ?
    C15 C17 H19 . . 109.5 ?
    H18 C17 H19 . . 109.5 ?
    C15 C17 H20 . . 109.5 ?
    H18 C17 H20 . . 109.5 ?
    H19 C17 H20 . . 109.5 ?
    C23 C18 C19 . . 117.03(16) ?
    C23 C18 Si1 . . 120.26(14) ?
    C19 C18 Si1 . . 122.68(14) ?
    C20 C19 C18 . . 121.52(18) ?
    C20 C19 H21 . . 119.2 ?
    C18 C19 H21 . . 119.2 ?
    C21 C20 C19 . . 120.14(18) ?
    C21 C20 H22 . . 119.9 ?
    C19 C20 H22 . . 119.9 ?
    C22 C21 C20 . . 119.69(18) ?
    C22 C21 H23 . . 120.2 ?
    C20 C21 H23 . . 120.2 ?
    C21 C22 C23 . . 119.9(2) ?
    C21 C22 H24 . . 120.1 ?
    C23 C22 H24 . . 120.1 ?
    C22 C23 C18 . . 121.72(18) ?
    C22 C23 H25 . . 119.1 ?
    C18 C23 H25 . . 119.1 ?
loop_
    _geom_torsion_atom_site_label_1
    _geom_torsion_atom_site_label_2
    _geom_torsion_atom_site_label_3
    _geom_torsion_atom_site_label_4
    _geom_torsion_site_symmetry_1
    _geom_torsion_site_symmetry_2
    _geom_torsion_site_symmetry_3
    _geom_torsion_site_symmetry_4
    _geom_torsion
    _geom_torsion_publ_flag
    C18 Si1 C1 C6 . . . . 90.22(15) ?
    C7 Si1 C1 C6 . . . . -132.20(14) ?
    N1 Si1 C1 C6 . . . . 162.45(15) ?
    C18 Si1 C1 C2 . . . . -91.80(15) ?
    C7 Si1 C1 C2 . . . . 45.78(17) ?
    N1 Si1 C1 C2 . . . . -19.57(13) ?
    C6 C1 C2 C3 . . . . -0.2(2) ?
    Si1 C1 C2 C3 . . . . -178.19(13) ?
    C6 C1 C2 C13 . . . . 179.50(15) ?
    Si1 C1 C2 C13 . . . . 1.5(2) ?
    C1 C2 C3 C4 . . . . -1.6(3) ?
    C13 C2 C3 C4 . . . . 178.74(16) ?
    C2 C3 C4 C5 . . . . 1.4(3) ?
    C3 C4 C5 C6 . . . . 0.5(3) ?
    C4 C5 C6 C1 . . . . -2.4(3) ?
    C2 C1 C6 C5 . . . . 2.2(3) ?
    Si1 C1 C6 C5 . . . . -179.79(13) ?
    C1 Si1 C7 C8 . . . . -79.90(16) ?
    C18 Si1 C7 C8 . . . . 59.91(17) ?
    N1 Si1 C7 C8 . . . . -14.73(13) ?
    C1 Si1 C7 C12 . . . . 101.44(15) ?
    C18 Si1 C7 C12 . . . . -118.76(14) ?
    N1 Si1 C7 C12 . . . . 166.60(15) ?
    C12 C7 C8 C9 . . . . 0.7(2) ?
    Si1 C7 C8 C9 . . . . -177.93(13) ?
    C12 C7 C8 C14 . . . . 178.98(16) ?
    Si1 C7 C8 C14 . . . . 0.3(2) ?
    C7 C8 C9 C10 . . . . 0.6(3) ?
    C14 C8 C9 C10 . . . . -177.69(17) ?
    C8 C9 C10 C11 . . . . -1.7(3) ?
    C9 C10 C11 C12 . . . . 1.4(3) ?
    C10 C11 C12 C7 . . . . -0.1(3) ?
    C8 C7 C12 C11 . . . . -1.0(3) ?
    Si1 C7 C12 C11 . . . . 177.76(14) ?
    C3 C2 C13 N1 . . . . -145.26(16) ?
    C1 C2 C13 N1 . . . . 35.1(2) ?
    C9 C8 C14 N1 . . . . -153.86(16) ?
    C7 C8 C14 N1 . . . . 27.9(2) ?
    C8 C14 N1 C13 . . . . 68.82(19) ?
    C8 C14 N1 C15 . . . . -161.54(14) ?
    C8 C14 N1 Si1 . . . . -31.55(15) ?
    C2 C13 N1 C14 . . . . -142.27(15) ?
    C2 C13 N1 C15 . . . . 89.55(17) ?
    C2 C13 N1 Si1 . . . . -40.07(14) ?
    C1 Si1 N1 C14 . . . . 148.32(11) ?
    C18 Si1 N1 C14 . . . . -89.90(12) ?
    C7 Si1 N1 C14 . . . . 25.98(11) ?
    C1 Si1 N1 C13 . . . . 33.57(10) ?
    C18 Si1 N1 C13 . . . . 155.34(11) ?
    C7 Si1 N1 C13 . . . . -88.77(11) ?
    C1 Si1 N1 C15 . . . . -89.73(13) ?
    C18 Si1 N1 C15 . . . . 32.04(13) ?
    C7 Si1 N1 C15 . . . . 147.92(14) ?
    C14 N1 C15 C16 . . . . -178.81(15) ?
    C13 N1 C15 C16 . . . . -49.5(2) ?
    Si1 N1 C15 C16 . . . . 65.15(18) ?
    C14 N1 C15 C17 . . . . -53.8(2) ?
    C13 N1 C15 C17 . . . . 75.5(2) ?
    Si1 N1 C15 C17 . . . . -169.85(12) ?
    C1 Si1 C18 C23 . . . . 158.83(14) ?
    C7 Si1 C18 C23 . . . . 19.91(17) ?
    N1 Si1 C18 C23 . . . . 90.44(15) ?
    C1 Si1 C18 C19 . . . . -23.30(18) ?
    C7 Si1 C18 C19 . . . . -162.22(14) ?
    N1 Si1 C18 C19 . . . . -91.69(15) ?
    C23 C18 C19 C20 . . . . -0.6(3) ?
    Si1 C18 C19 C20 . . . . -178.53(14) ?
    C18 C19 C20 C21 . . . . 0.4(3) ?
    C19 C20 C21 C22 . . . . -0.1(3) ?
    C20 C21 C22 C23 . . . . -0.1(3) ?
    C21 C22 C23 C18 . . . . 0.0(3) ?
    C19 C18 C23 C22 . . . . 0.4(3) ?
    Si1 C18 C23 C22 . . . . 178.38(15) ?
data_global
_journal_date_recd_electronic     2009-11-20
_journal_date_accepted     2009-11-26
_journal_name_full     'Acta Crystallographica, Section E'
_journal_year     2010
_journal_volume     66
_journal_issue      1
_journal_page_first     o20
_journal_page_last     o20
_journal_paper_category     QO
_journal_coeditor_code     IS2498
_publ_contact_author_name     'Dr. Kei Goto'
_publ_contact_author_address
;
  Interactive Research Center of Science
  Graduate School of Science and Engineering
  Tokyo Instiute of Technology
  Ookayama, Meguro-ku, Tokyo
  152-8551
  Japan
;
_publ_contact_author_email     goto@chem.titech.ac.jp
_publ_contact_author_fax     '81 3 5734 3543'
_publ_contact_author_phone     ?
_publ_section_title
;\
6-(1-Methylethyl)-12-phenyl-5,6,7,12-tetrahydrodibenz[<i>c</i>,<i>f</i>][1,5]\
azasilocine
;
loop_
    _publ_author_name
    _publ_author_address
    'Kei Goto'
;
  Interactive Research Center of Science
  Graduate School of Science and Engineering
  Tokyo Instiute of Technology
  Ookayama, Meguro-ku, Tokyo
  152-8551
  Japan
;
    'Akihiro Fukushima'
;
  Department of Chemistry
  Graduate School of Science
  The University of Tokyo
  Hongo, Bunkyo-ku, Tokyo 113-0033
  Japan
;
    'Takayuki Kawashima'
;
  Department of Chemistry
  Graduate School of Science
  The University of Tokyo
  Hongo, Bunkyo-ku, Tokyo 113-0033
  Japan
;
