# Supplementary material for: 6-(1-Methyl­ethyl)-12-phenyl-5,6,7,12-tetra­hydro­dibenz[c,f][1,5]aza­silocine
Source: Acta Crystallogr Sect E Struct Rep Online. 2009 Dec 4;66(Pt 1):o20. doi: 10.1107/S1600536809050909 (PMC2980245; doi:10.1107/S1600536809050909)
Supplement: Supplementary file 2 [file e-66-00o20-Isup2.hkl]

# 
# h,k,l, Fc-squared, Fo-squared, sigma(Fo-squared) and status flag 
# 
data_I
_shelx_title ' nc' 
_shelx_refln_list_code          4 
_shelx_F_calc_maximum      184.16 
_exptl_crystal_F_000       736.00 
_reflns_d_resolution_high  0.8412 
 
loop_ 
 _symmetry_equiv_pos_as_xyz 
 'x, y, z' 
 '-x, y+1/2, -z+1/2' 
 '-x, -y, -z' 
 'x, -y-1/2, z-1/2' 
 
_cell_length_a     9.7559 
_cell_length_b    10.2691 
_cell_length_c    18.9121 
_cell_angle_alpha  90.000 
_cell_angle_beta   92.745 
_cell_angle_gamma  90.000 
 
_shelx_F_squared_multiplier     1.000 
 
loop_ 
 _refln_index_h 
 _refln_index_k 
 _refln_index_l 
 _refln_F_squared_calc 
 _refln_F_squared_meas 
 _refln_F_squared_sigma 
 _refln_observed_status 
   2   0   0     3458.30     3389.59     22.50 o 
   3   0   0    27816.32    28309.34    191.86 o 
   4   0   0      295.80      227.96      8.85 o 
   5   0   0     2695.35     3297.27     55.33 o 
   6   0   0      292.47      295.93     15.20 o 
   7   0   0        4.71       10.52      4.01 o 
   8   0   0      728.13      678.69     21.08 o 
   9   0   0        6.97       18.31      6.21 o 
  10   0   0       41.77        9.59      8.69 o 
  11   0   0      330.78      323.71     18.61 o 
   2   1   0     6993.89     7214.23     30.28 o 
   3   1   0     2171.56     2002.88     13.54 o 
   4   1   0        1.62        2.59      1.20 o 
   5   1   0     1524.51     1630.41     22.45 o 
   6   1   0      130.65      105.23      6.85 o 
   7   1   0      977.24     1013.78     20.53 o 
   8   1   0      762.36      722.02     16.19 o 
   9   1   0      306.27      250.93     12.90 o 
  10   1   0       56.48       45.13      6.65 o 
  11   1   0      119.04      149.94     14.00 o 
   0   2   0    13763.34    13573.15     80.50 o 
   1   2   0     1343.65     1346.64      8.18 o 
   2   2   0       96.37       98.51      3.12 o 
   3   2   0      184.48      158.69      3.73 o 
   4   2   0     1873.76     2046.78     27.28 o 
   5   2   0      226.18      242.65      7.67 o 
   6   2   0        0.66        2.51      2.43 o 
   7   2   0       17.43       23.73      4.26 o 
   8   2   0      782.39      786.65     16.87 o 
   9   2   0        0.86       10.52      4.32 o 
  10   2   0       68.95       55.14      7.28 o 
  11   2   0        1.52       14.60      5.38 o 
   1   3   0      197.11      161.15      3.85 o 
   2   3   0     1015.00     1007.27     10.57 o 
   3   3   0     4309.11     4385.39     51.78 o 
   4   3   0        0.30        6.54      2.67 o 
   5   3   0     1882.15     1975.12     22.90 o 
   6   3   0      454.76      442.53     10.00 o 
   7   3   0      360.51      339.44     11.19 o 
   8   3   0      353.23      352.20     12.13 o 
   9   3   0        7.00        7.68      4.82 o 
  10   3   0        3.87       -5.53      4.05 o 
  11   3   0        6.77        7.30      5.31 o 
   0   4   0     1433.39     1246.20     17.40 o 
   1   4   0      776.47      836.22      9.23 o 
   2   4   0     1627.00     1646.48     20.02 o 
   3   4   0        0.09        3.34      2.41 o 
   4   4   0     1034.45      969.32     15.73 o 
   5   4   0     1235.36     1143.13     19.33 o 
   6   4   0      273.10      239.73      9.57 o 
   7   4   0       31.91       27.47      4.86 o 
   8   4   0      117.15      117.45      7.85 o 
   9   4   0      697.45      716.03     22.89 o 
  10   4   0       36.34       32.06      5.71 o 
   1   5   0     1479.80     1429.72     20.73 o 
   2   5   0     1358.74     1303.17     18.73 o 
   3   5   0     1847.42     1858.57     27.61 o 
   4   5   0       23.08       19.57      3.71 o 
   5   5   0       20.86       14.21      2.75 o 
   6   5   0       48.21       40.61      5.97 o 
   7   5   0      377.00      404.32     21.62 o 
   8   5   0       77.73       74.69      6.73 o 
   9   5   0       21.87       18.15      5.14 o 
  10   5   0        7.86        9.15      5.61 o 
   0   6   0      369.19      389.37     13.63 o 
   1   6   0      148.92      166.07      9.73 o 
   2   6   0        0.00        3.45      1.91 o 
   3   6   0      185.42      198.13      8.66 o 
   4   6   0       29.84       21.21      3.79 o 
   5   6   0      360.90      330.72     13.31 o 
   6   6   0        0.25        6.21      4.79 o 
   7   6   0        9.35        9.50      4.06 o 
   8   6   0        0.73       13.89      4.34 o 
   9   6   0        9.18       11.59      3.77 o 
  10   6   0      125.00      128.07     12.18 o 
   1   7   0      231.35      195.54      9.31 o 
   2   7   0       24.60       18.46      2.79 o 
   3   7   0      396.31      347.63     10.60 o 
   4   7   0       46.90       62.23      5.92 o 
   5   7   0       18.80       10.16      3.66 o 
   6   7   0       90.17       71.63      8.43 o 
   7   7   0      488.27      507.15     13.57 o 
   8   7   0      583.50      625.03     20.51 o 
   9   7   0      210.14      200.95     10.88 o 
   0   8   0     2459.95     2441.55     46.87 o 
   1   8   0      483.97      460.58     11.80 o 
   2   8   0      664.61      637.37     13.52 o 
   3   8   0       16.07       10.61      2.80 o 
   4   8   0     1657.93     1691.27     32.80 o 
   5   8   0      120.59      144.49      8.76 o 
   6   8   0       14.70        9.98      7.68 o 
   7   8   0      548.07      519.46     29.32 o 
   8   8   0      584.14      632.96     16.86 o 
   1   9   0       88.49       77.94      7.86 o 
   2   9   0       10.82       13.90      4.97 o 
   3   9   0      370.90      390.24     14.18 o 
   4   9   0       38.82       29.59      6.07 o 
   5   9   0       29.33       39.38      7.56 o 
   6   9   0        6.44        9.09      3.11 o 
   7   9   0        0.28        4.52      4.30 o 
   0  10   0      691.09      718.67     21.23 o 
   1  10   0       30.04       22.61      4.25 o 
   2  10   0       39.91       23.61      6.74 o 
   3  10   0        0.08        2.30      5.94 o 
   4  10   0       23.48       22.49      4.82 o 
   5  10   0       79.63       58.10      8.00 o 
   6  10   0        9.85        6.96      4.56 o 
   1  11   0      232.05      230.81     10.34 o 
   2  11   0      182.39      202.09     12.04 o 
   3  11   0       52.64       69.81      8.96 o 
   4  11   0        2.04        6.31      6.15 o 
   5  11   0       36.17       34.44      6.27 o 
   0  12   0      447.45      488.01     21.31 o 
   1  12   0       86.73       88.61     12.34 o 
   2  12   0       41.04       31.33     10.13 o 
 -11   1   1      247.70      252.84     12.26 o 
 -10   1   1        0.11        8.51      4.75 o 
  -9   1   1        3.11        6.15      3.11 o 
  -8   1   1      115.20      121.09      8.51 o 
  -7   1   1      254.15      223.35      9.29 o 
  -6   1   1       26.89       31.76      4.24 o 
  -5   1   1       27.32       27.52      4.00 o 
  -4   1   1      915.34      946.17     15.17 o 
  -3   1   1      499.47      541.98      7.16 o 
  -2   1   1      554.98      553.59      6.08 o 
  -1   1   1     6656.17     6532.56     27.98 o 
   1   1   1     3244.60     3119.07     17.78 o 
   2   1   1     8201.30     8333.63     39.80 o 
   3   1   1     7824.71     8141.13     51.14 o 
   4   1   1      879.89      873.77     14.18 o 
   5   1   1        0.27        2.12      3.96 o 
   6   1   1     1767.62     1830.32     22.55 o 
   7   1   1      868.29      863.34     18.46 o 
   8   1   1      107.62      101.02      8.26 o 
   9   1   1        5.51        6.07      2.72 o 
  10   1   1        0.33        6.26      2.64 o 
  11   1   1        5.20       14.36      5.41 o 
 -11   2   1       62.66       49.72      7.46 o 
 -10   2   1      798.33      780.69     24.41 o 
  -9   2   1       12.32       17.95      4.76 o 
  -8   2   1     1123.51     1160.47     21.22 o 
  -7   2   1      117.75      112.63      6.83 o 
  -6   2   1       28.28       25.88      5.49 o 
  -5   2   1     2110.90     2099.09     27.41 o 
  -4   2   1     2423.77     2322.29     30.37 o 
  -3   2   1      270.63      254.33      4.82 o 
  -2   2   1     2039.15     1978.15     12.10 o 
  -1   2   1      332.95      345.19      5.34 o 
   0   2   1      136.30      132.62      2.84 o 
   1   2   1      401.66      416.93      6.06 o 
   2   2   1     1334.40     1361.45     11.02 o 
   3   2   1      271.35      302.83      5.45 o 
   4   2   1        4.07        4.50      2.26 o 
   5   2   1      721.89      691.73     14.68 o 
   6   2   1     1055.82     1055.54     16.23 o 
   7   2   1      319.71      255.43     10.03 o 
   8   2   1      129.41      148.43      8.61 o 
   9   2   1      127.86      140.44      9.68 o 
  10   2   1      280.51      278.33     13.77 o 
  11   2   1       76.84       62.25      7.15 o 
 -11   3   1      339.34      314.53     14.28 o 
 -10   3   1       46.57       42.09      6.47 o 
  -9   3   1      105.53      103.28     10.87 o 
  -8   3   1      370.10      382.11     12.57 o 
  -7   3   1     1741.09     1653.65     29.67 o 
  -6   3   1      964.14      899.56     14.37 o 
  -5   3   1      144.86      120.68      6.65 o 
  -4   3   1        0.61        4.56      2.26 o 
  -2   3   1       26.32       18.99      1.46 o 
  -1   3   1      411.20      375.19      6.01 o 
   0   3   1      472.20      396.81      6.09 o 
   1   3   1       40.06       35.42      1.94 o 
   2   3   1      370.72      324.76      5.57 o 
   3   3   1      607.82      533.24      8.84 o 
   4   3   1      263.80      215.70      7.45 o 
   5   3   1      417.84      447.60     16.64 o 
   6   3   1      423.06      410.84     13.13 o 
   7   3   1       70.23       51.98      6.48 o 
   8   3   1       25.18       23.31      4.49 o 
   9   3   1       14.45       10.91      4.58 o 
  10   3   1       38.82       28.68      6.38 o 
  11   3   1        2.05        3.89      4.53 o 
 -10   4   1       47.44       41.03      9.19 o 
  -9   4   1       65.68       57.74     10.80 o 
  -8   4   1       20.47       19.03      3.87 o 
  -7   4   1       49.09       57.43      6.17 o 
  -6   4   1       15.44       10.95      3.76 o 
  -5   4   1      197.85      190.45      8.07 o 
  -4   4   1       16.41       13.10      3.05 o 
  -3   4   1       16.16       15.49      2.78 o 
  -2   4   1       11.34        6.80      2.30 o 
  -1   4   1       50.89       49.55      2.24 o 
   0   4   1      237.73      269.50     11.77 o 
   1   4   1        7.57        8.41      1.17 o 
   2   4   1        3.62        6.15      1.68 o 
   3   4   1      790.98      856.96     13.71 o 
   4   4   1       55.92       72.06      5.38 o 
   5   4   1       65.98       54.70      4.83 o 
   6   4   1       23.49       12.16      4.63 o 
   7   4   1       41.31       46.62      6.34 o 
   8   4   1       89.49       82.91      9.13 o 
   9   4   1       19.00       18.62      4.32 o 
  10   4   1       50.61       23.32      5.60 o 
 -10   5   1      141.59      123.89     12.81 o 
  -9   5   1      153.11      168.89     11.76 o 
  -8   5   1       28.07       24.31      4.27 o 
  -7   5   1     1125.33     1118.00     20.82 o 
  -6   5   1      985.36      972.79     17.07 o 
  -5   5   1      368.58      363.00     13.59 o 
  -4   5   1        8.04        8.63      2.34 o 
  -3   5   1     2740.55     2797.99     45.03 o 
  -2   5   1      192.92      165.77      6.46 o 
  -1   5   1       80.48      123.79      5.26 o 
   0   5   1      609.23      721.78     12.60 o 
   1   5   1      223.19      229.22      7.02 o 
   2   5   1      517.58      618.25     12.75 o 
   3   5   1       35.70       40.34      3.97 o 
   4   5   1       91.99       93.56      5.46 o 
   5   5   1      378.76      363.75     15.65 o 
   6   5   1      167.60      151.54      8.21 o 
   7   5   1      223.11      230.35      9.54 o 
   8   5   1      973.53      949.82     17.59 o 
   9   5   1      127.60      139.24     11.77 o 
  10   5   1        8.76       17.88      5.30 o 
 -10   6   1      328.70      360.11     15.52 o 
  -9   6   1      206.50      199.23     15.05 o 
  -8   6   1      501.62      545.04     18.74 o 
  -7   6   1        0.27        5.11      2.70 o 
  -6   6   1      346.80      321.06     13.30 o 
  -5   6   1      208.33      208.67      9.81 o 
  -4   6   1      385.38      363.98     13.70 o 
  -3   6   1      140.53      121.21      9.85 o 
  -2   6   1      675.93      680.66     13.32 o 
  -1   6   1        0.18       -1.76      1.83 o 
   0   6   1     1103.44     1065.62     14.91 o 
   1   6   1        2.29        2.77      4.04 o 
   2   6   1       21.98        9.67      2.34 o 
   3   6   1      284.55      297.31     10.21 o 
   4   6   1      269.33      262.59      9.97 o 
   5   6   1      477.54      438.99     14.22 o 
   6   6   1      499.44      453.33     12.88 o 
   7   6   1      718.61      699.21     16.76 o 
   8   6   1       38.34       24.88      9.60 o 
   9   6   1      124.89      129.88     10.53 o 
  10   6   1      279.40      371.23     18.63 o 
  -9   7   1      153.30      160.39     10.21 o 
  -8   7   1        5.62        7.92      3.15 o 
  -7   7   1      323.58      317.85     11.17 o 
  -6   7   1      778.16      738.98     22.63 o 
  -5   7   1      265.13      268.55     11.75 o 
  -4   7   1      507.55      492.79     18.77 o 
  -3   7   1      432.55      417.13     11.62 o 
  -2   7   1      363.09      314.14     11.56 o 
  -1   7   1      377.22      360.33     13.28 o 
   0   7   1        2.65        3.93      2.53 o 
   1   7   1      290.65      275.52      9.91 o 
   2   7   1      116.87       94.84      6.07 o 
   3   7   1      218.61      187.25      8.75 o 
   4   7   1      313.73      296.26     12.42 o 
   5   7   1      220.64      186.54      9.52 o 
   6   7   1      284.37      292.62     12.70 o 
   7   7   1      411.56      416.34     15.71 o 
   8   7   1      648.25      660.53     16.66 o 
   9   7   1        9.35        9.97      4.39 o 
  -8   8   1        2.72        8.04      4.88 o 
  -7   8   1        3.98       12.76     10.14 o 
  -6   8   1        1.04        2.05      3.92 o 
  -5   8   1       54.22       61.60      8.63 o 
  -4   8   1      277.42      271.06     12.02 o 
  -3   8   1      106.07      103.66      7.51 o 
  -2   8   1        7.66        7.22      3.20 o 
  -1   8   1      989.14     1024.02     18.28 o 
   0   8   1       10.78        9.80      3.60 o 
   1   8   1      195.46      189.94     18.32 o 
   2   8   1      463.30      444.12     11.95 o 
   3   8   1      243.90      231.00     10.45 o 
   4   8   1       26.60       17.10      5.23 o 
   5   8   1      135.54      152.95      8.54 o 
   6   8   1      369.95      383.19     14.93 o 
   7   8   1       39.59       23.65      7.43 o 
   8   8   1        0.09       10.28      4.27 o 
  -7   9   1       95.94      107.88     12.16 o 
  -6   9   1      170.89      166.48     11.72 o 
  -5   9   1     1155.69     1123.46     31.55 o 
  -4   9   1       13.46       11.16      4.46 o 
  -3   9   1       85.60       75.10      9.84 o 
  -2   9   1      314.71      308.02     12.86 o 
  -1   9   1      115.48      113.82      9.00 o 
   0   9   1        3.53        5.70      3.38 o 
   1   9   1        0.30        6.78      3.70 o 
   2   9   1       63.41       54.30      7.33 o 
   3   9   1      428.35      439.18     11.98 o 
   4   9   1       94.32       83.20      7.27 o 
   5   9   1        4.26       15.17      4.46 o 
   6   9   1        2.60        0.85      4.87 o 
   7   9   1      146.12      168.91     12.19 o 
  -6  10   1      153.07      137.76     11.75 o 
  -5  10   1      344.74      376.25     12.73 o 
  -4  10   1      520.49      520.82     17.93 o 
  -3  10   1        5.61        6.76      3.50 o 
  -2  10   1       30.85       39.31     10.53 o 
  -1  10   1       73.68       79.69      7.40 o 
   0  10   1        3.11        3.76      2.88 o 
   1  10   1        5.15        6.11      3.17 o 
   2  10   1       12.82       10.79      3.11 o 
   3  10   1       12.32        5.53      2.91 o 
   4  10   1       73.11       73.66      7.82 o 
   5  10   1       30.74       17.45      4.88 o 
   6  10   1      410.50      433.90     14.97 o 
  -5  11   1      181.98      188.67     11.72 o 
  -4  11   1       11.70        7.11      5.98 o 
  -3  11   1        3.84        6.43      2.83 o 
  -2  11   1      287.22      313.28     14.33 o 
  -1  11   1       13.75       17.84      4.27 o 
   0  11   1       63.83       69.62      8.03 o 
   1  11   1      104.48      114.90      8.16 o 
   2  11   1      217.11      233.36     10.86 o 
   3  11   1      192.70      210.13     14.65 o 
   4  11   1       44.57       29.15      7.65 o 
  -2  12   1       63.14       83.31      9.65 o 
  -1  12   1       42.19       38.22      7.33 o 
   0  12   1      185.35      181.50     10.69 o 
   1  12   1       66.45      100.62     10.30 o 
   2  12   1        4.84        5.72      3.33 o 
 -11   0   2      170.47      173.96     14.92 o 
 -10   0   2       80.36      113.92     12.61 o 
  -9   0   2      150.57      146.04     15.00 o 
  -8   0   2     1905.46     1881.00     40.53 o 
  -7   0   2       45.63       31.80     10.48 o 
  -6   0   2        2.18       -0.21      4.38 o 
  -5   0   2      688.84      663.12     24.68 o 
  -4   0   2     2918.02     3336.65     81.12 o 
  -3   0   2      113.63      132.94      4.71 o 
  -2   0   2     2328.07     2270.27     25.66 o 
   1   0   2     2864.81     2831.05     17.48 o 
   2   0   2    10720.83    10875.71     70.91 o 
   3   0   2    14656.79    14758.15    167.42 o 
   4   0   2     2753.08     2777.64     49.29 o 
   5   0   2    11755.13    12559.97    255.86 o 
   6   0   2     2815.85     2669.08     41.13 o 
   7   0   2      121.06      136.19     10.42 o 
   8   0   2     6733.84     7095.32    160.41 o 
   9   0   2      231.46      190.77     14.11 o 
  10   0   2       25.04       31.54      6.92 o 
  11   0   2       21.79        8.96      4.92 o 
 -11   1   2      290.00      313.22     13.47 o 
 -10   1   2        0.14        9.67      2.72 o 
  -9   1   2      348.22      377.78     12.92 o 
  -8   1   2       83.03       95.93      7.39 o 
  -7   1   2       88.88       74.13      6.33 o 
  -6   1   2      700.09      719.25     13.17 o 
  -5   1   2      866.79     1057.59     16.63 o 
  -4   1   2      746.52      823.38     13.64 o 
  -3   1   2        2.67        1.81      1.30 o 
  -2   1   2       10.92       10.79      1.70 o 
  -1   1   2     8403.74     8311.67     42.41 o 
   1   1   2      599.10      594.95      4.99 o 
   2   1   2       48.56       34.90      2.53 o 
   3   1   2      913.31     1041.38      9.24 o 
   4   1   2       54.04       44.92      3.22 o 
   5   1   2      652.44      722.84     13.11 o 
   6   1   2      516.62      478.23     12.00 o 
   7   1   2      709.98      662.98     15.52 o 
   8   1   2     1095.24     1034.10     20.43 o 
   9   1   2      194.32      159.96      9.37 o 
  10   1   2      162.85      176.68     12.05 o 
  11   1   2       70.22       54.03      7.78 o 
 -11   2   2        1.57        2.93      4.66 o 
 -10   2   2       13.62       20.76      8.61 o 
  -9   2   2      239.89      249.50     13.32 o 
  -8   2   2      452.33      432.10     16.68 o 
  -7   2   2      331.48      340.91     14.79 o 
  -6   2   2      558.11      580.72     12.24 o 
  -5   2   2      820.27      878.27     14.87 o 
  -4   2   2      403.55      389.27     10.19 o 
  -3   2   2        1.63        3.15      1.12 o 
  -2   2   2       18.75        7.94      1.39 o 
  -1   2   2      303.43      288.47      4.91 o 
   0   2   2     1953.09     2005.08     10.33 o 
   1   2   2     1253.61     1155.99      7.67 o 
   2   2   2       38.46       50.98      2.12 o 
   3   2   2      518.20      553.06      6.94 o 
   4   2   2      423.43      499.85     10.14 o 
   5   2   2        0.43        5.35      2.16 o 
   6   2   2     1019.32     1137.03     18.09 o 
   7   2   2       83.76       83.89      8.16 o 
   8   2   2       15.62       20.30      4.15 o 
   9   2   2      531.81      579.09     14.55 o 
  10   2   2      101.52      103.28     10.00 o 
  11   2   2        9.71        7.91      4.45 o 
 -11   3   2      750.95      753.00     19.89 o 
 -10   3   2      144.09      143.19     11.02 o 
  -9   3   2       12.20        4.08      6.62 o 
  -8   3   2      653.50      678.14     17.69 o 
  -7   3   2      563.70      539.35     12.56 o 
  -6   3   2       96.30      105.73      6.06 o 
  -5   3   2     1274.84     1319.51     17.77 o 
  -4   3   2      399.80      379.53      9.22 o 
  -3   3   2      591.87      664.58      9.30 o 
  -2   3   2      599.22      562.36      5.96 o 
  -1   3   2     1046.31      964.62      8.59 o 
   0   3   2     1601.69     1525.83      9.55 o 
   1   3   2       30.58       29.76      2.13 o 
   2   3   2        0.27        1.64      0.97 o 
   3   3   2     5013.67     5406.58     56.01 o 
   4   3   2      460.35      459.03     10.44 o 
   5   3   2        0.04       -0.89      2.15 o 
   6   3   2      159.94      146.71      8.24 o 
   7   3   2      245.11      341.03     27.56 o 
   8   3   2       54.54       52.48      7.15 o 
   9   3   2       35.83       48.45      5.59 o 
  10   3   2        3.03        5.22      3.66 o 
  11   3   2        8.58       11.34      4.45 o 
 -10   4   2       12.95       14.45      3.60 o 
  -9   4   2       14.29       15.99      4.23 o 
  -8   4   2      578.01      544.03     15.66 o 
  -7   4   2      962.71      956.85     18.48 o 
  -6   4   2      266.18      271.38     10.27 o 
  -5   4   2      444.72      399.17     10.51 o 
  -4   4   2     1760.34     1802.62     24.35 o 
  -3   4   2     2542.48     2623.65     31.71 o 
  -2   4   2     5904.36     6298.86     60.85 o 
  -1   4   2      293.96      312.27      6.33 o 
   0   4   2     1967.25     2111.75     21.71 o 
   1   4   2      548.43      463.29      7.06 o 
   2   4   2      643.98      579.59      8.49 o 
   3   4   2     2710.97     2745.03     36.98 o 
   4   4   2      570.07      551.99     12.07 o 
   5   4   2       13.45        5.15      1.74 o 
   6   4   2     1580.01     1564.13     27.76 o 
   7   4   2       73.24       71.57      6.15 o 
   8   4   2      321.11      293.97     11.03 o 
   9   4   2        0.67        2.65      5.32 o 
  10   4   2      444.78      454.74     15.06 o 
 -10   5   2        1.99        5.69      3.00 o 
  -9   5   2      368.40      361.01     15.12 o 
  -8   5   2       64.13       51.28      6.29 o 
  -7   5   2       54.35       49.77      5.96 o 
  -6   5   2       57.77       43.18      8.42 o 
  -5   5   2     1166.45     1078.23     15.38 o 
  -4   5   2      502.48      516.74     11.56 o 
  -3   5   2       20.36       25.08      3.60 o 
  -2   5   2      535.86      486.05     10.90 o 
  -1   5   2       66.66       60.66      4.33 o 
   0   5   2      435.08      545.14     10.07 o 
   1   5   2      291.03      334.75      7.38 o 
   2   5   2      204.45      247.60      7.28 o 
   3   5   2      240.41      203.28      7.93 o 
   4   5   2      262.60      203.21      8.24 o 
   5   5   2       70.84       63.80      4.89 o 
   6   5   2        6.78        6.75      2.49 o 
   7   5   2     1315.42     1280.13     30.96 o 
   8   5   2        0.10        3.65      3.30 o 
   9   5   2       12.35        0.47      5.34 o 
  10   5   2        1.04        1.20      6.35 o 
 -10   6   2       39.36       22.23      6.06 o 
  -9   6   2        2.82        8.04      7.74 o 
  -8   6   2        3.08        7.33      4.56 o 
  -7   6   2      814.85      763.04     17.02 o 
  -6   6   2        0.01        8.01      3.15 o 
  -5   6   2       32.54       36.45      8.11 o 
  -4   6   2      285.06      269.08     11.76 o 
  -3   6   2      189.71      165.83      9.99 o 
  -2   6   2     1460.44     1643.33     20.33 o 
  -1   6   2        0.41        0.52      1.92 o 
   0   6   2      112.75      115.72      8.06 o 
   1   6   2      452.98      465.03      9.51 o 
   2   6   2       30.70       34.98      4.55 o 
   3   6   2      403.84      432.33      9.62 o 
   4   6   2      167.79      157.99      7.17 o 
   5   6   2      314.21      305.40     12.46 o 
   6   6   2      710.70      626.19     14.67 o 
   7   6   2       25.27       18.87      4.49 o 
   8   6   2      646.12      648.32     24.40 o 
   9   6   2       10.88       16.63     10.64 o 
  -9   7   2        6.54        3.24      4.45 o 
  -8   7   2      291.74      294.70     13.45 o 
  -7   7   2       23.87       31.20      6.05 o 
  -6   7   2       47.91       45.63      7.55 o 
  -5   7   2      598.64      614.78     19.42 o 
  -4   7   2       40.66       31.01      5.20 o 
  -3   7   2      398.63      402.07     11.43 o 
  -2   7   2      388.70      371.77     16.98 o 
  -1   7   2        1.84        3.11      1.08 o 
   0   7   2      626.48      635.02     12.28 o 
   1   7   2       77.86       87.92      6.75 o 
   2   7   2        0.64        8.98      4.02 o 
   3   7   2      291.01      278.52     10.32 o 
   4   7   2       20.37        8.77      2.57 o 
   5   7   2      414.10      387.88     16.84 o 
   6   7   2        9.39        3.72      3.28 o 
   7   7   2      102.31      109.35      9.90 o 
   8   7   2      390.13      391.61     13.29 o 
   9   7   2      301.69      287.68     12.31 o 
  -8   8   2       18.61       12.38      3.43 o 
  -7   8   2       24.65       23.08      4.45 o 
  -6   8   2      663.61      702.75     21.91 o 
  -5   8   2        0.03        1.18      3.04 o 
  -4   8   2      542.71      557.95     17.59 o 
  -3   8   2      689.45      712.44     15.70 o 
  -2   8   2      717.29      717.68     14.37 o 
  -1   8   2       56.61       54.76      5.61 o 
   0   8   2      279.04      285.16     12.15 o 
   1   8   2     3327.02     3418.75     41.66 o 
   2   8   2      789.60      773.66     15.06 o 
   3   8   2       74.99       77.68      6.93 o 
   4   8   2     1605.03     1686.34     37.63 o 
   5   8   2        0.03        3.20      2.89 o 
   6   8   2        3.39        6.65      2.76 o 
   7   8   2      287.54      290.75     13.19 o 
   8   8   2       79.47       84.00      8.02 o 
  -7   9   2       73.90       61.83      8.14 o 
  -6   9   2      121.67      117.83      9.06 o 
  -5   9   2      106.62      127.41     13.76 o 
  -4   9   2      866.74      854.48     16.36 o 
  -3   9   2      109.64      109.06      8.35 o 
  -2   9   2      100.59       92.98      7.21 o 
  -1   9   2        2.18        8.49      3.00 o 
   0   9   2     1826.82     1946.93     36.32 o 
   1   9   2      904.16      895.83     25.45 o 
   2   9   2       22.50       24.47      4.96 o 
   3   9   2      670.87      678.87     17.67 o 
   4   9   2       95.84       91.63      7.13 o 
   5   9   2      361.40      349.61     13.54 o 
   6   9   2       15.37       16.06      4.18 o 
   7   9   2       64.45       71.33      7.84 o 
  -6  10   2      170.13      179.76     15.89 o 
  -5  10   2      120.72      114.95     12.69 o 
  -4  10   2       10.46       13.00      4.56 o 
  -3  10   2        8.68       -0.60      3.99 o 
  -2  10   2      191.89      194.11      9.43 o 
  -1  10   2      151.69      160.31     11.26 o 
   0  10   2       52.37       44.75      6.19 o 
   1  10   2        0.00        3.59      2.89 o 
   2  10   2       16.51       13.70      3.78 o 
   3  10   2        0.05        1.57      3.92 o 
   4  10   2       80.65       90.87      9.90 o 
   5  10   2       48.14       40.72      7.75 o 
   6  10   2       68.74       66.52      8.04 o 
  -4  11   2      133.74      130.17     10.12 o 
  -3  11   2        0.18       -2.91      2.73 o 
  -2  11   2       83.85       72.43      7.27 o 
  -1  11   2      314.49      333.30     11.59 o 
   0  11   2        0.42       -2.40      3.04 o 
   1  11   2       55.29       40.29      7.78 o 
   2  11   2        0.86        4.27      2.70 o 
   3  11   2       64.32       70.55      9.26 o 
   4  11   2      301.52      361.01     13.15 o 
  -1  12   2        0.35        5.98      5.20 o 
   0  12   2       30.38       11.39      3.69 o 
   1  12   2       58.41       56.95      8.09 o 
 -11   1   3       22.73       28.01      5.63 o 
 -10   1   3        0.33       12.49      3.47 o 
  -9   1   3      438.67      402.92     13.58 o 
  -8   1   3      602.33      600.19     14.39 o 
  -7   1   3        6.04        7.27      3.42 o 
  -6   1   3      151.14      140.82      7.17 o 
  -5   1   3     2058.74     2065.45     27.00 o 
  -4   1   3     1713.21     1766.11     24.03 o 
  -3   1   3      557.75      526.87      6.78 o 
  -2   1   3       27.84       38.80      2.31 o 
  -1   1   3     1280.91     1316.99      7.40 o 
   0   1   3       51.80       44.63      2.53 o 
   1   1   3      221.88      264.09      4.04 o 
   2   1   3     7174.48     7341.15     33.57 o 
   3   1   3       37.71       58.97      5.32 o 
   4   1   3     4869.66     5033.23     59.20 o 
   5   1   3     1944.20     1953.81     25.88 o 
   6   1   3      427.28      444.69     12.02 o 
   7   1   3     1196.50     1222.59     23.46 o 
   8   1   3      403.35      375.39     14.93 o 
   9   1   3      215.56      228.58     10.79 o 
  10   1   3      113.71       98.01      8.97 o 
  11   1   3      230.78      211.68     16.57 o 
 -11   2   3       62.91       56.42      8.83 o 
 -10   2   3        2.28       10.47      3.63 o 
  -9   2   3       30.08       17.89      5.24 o 
  -8   2   3     2168.31     2195.76     34.36 o 
  -7   2   3     1013.62     1018.17     20.73 o 
  -6   2   3        6.41        9.46      2.52 o 
  -5   2   3       30.45       27.27      3.87 o 
  -4   2   3      750.05      716.47     12.78 o 
  -3   2   3      193.20      161.25      3.66 o 
  -2   2   3       85.58       87.98      2.48 o 
  -1   2   3     1171.25     1118.27     11.30 o 
   0   2   3     8912.62     8825.05     43.22 o 
   1   2   3     8997.83     9033.49     38.85 o 
   2   2   3       12.57        5.78      1.42 o 
   3   2   3       48.33       43.23      2.66 o 
   4   2   3      178.47      157.03      4.96 o 
   5   2   3      274.11      326.46      9.09 o 
   6   2   3       44.39       23.15      3.90 o 
   7   2   3      799.52      814.72     17.84 o 
   8   2   3      274.14      270.85     12.10 o 
   9   2   3      125.97      136.58      9.42 o 
  10   2   3      348.65      379.21     15.43 o 
  11   2   3       28.96       38.10      9.09 o 
 -11   3   3       70.46       50.52      8.82 o 
 -10   3   3        3.74       12.78      3.73 o 
  -9   3   3      375.85      345.00     15.82 o 
  -8   3   3       93.08       95.27      7.45 o 
  -7   3   3       94.20       92.24      6.74 o 
  -6   3   3      247.62      253.34     20.18 o 
  -5   3   3      674.04      663.24     12.11 o 
  -4   3   3      635.62      622.92     12.85 o 
  -3   3   3      261.61      290.48      5.68 o 
  -2   3   3      651.28      633.11      8.56 o 
  -1   3   3     1011.85      996.64      7.35 o 
   0   3   3      590.12      557.43      6.28 o 
   1   3   3     1038.57     1121.34      8.43 o 
   2   3   3      114.38      114.77      2.99 o 
   3   3   3      940.52      945.12     11.89 o 
   4   3   3     2086.11     2009.96     25.85 o 
   5   3   3      477.11      455.56      9.81 o 
   6   3   3      455.20      444.37     10.47 o 
   7   3   3       76.57       88.75      6.37 o 
   8   3   3        8.59        4.32      4.28 o 
   9   3   3      360.10      351.05     13.23 o 
  10   3   3       26.61       19.97      5.21 o 
  11   3   3        5.24       10.44      4.00 o 
 -10   4   3        0.19        6.68      3.72 o 
  -9   4   3      315.67      324.08     13.86 o 
  -8   4   3       46.37       29.73      6.32 o 
  -7   4   3      252.26      248.08     10.99 o 
  -6   4   3      209.24      208.13      8.76 o 
  -5   4   3       50.58       52.54      4.45 o 
  -4   4   3        5.87        7.35      1.74 o 
  -3   4   3       19.59       20.61      2.73 o 
  -2   4   3      286.65      271.20      5.67 o 
  -1   4   3       79.97       81.59      3.09 o 
   0   4   3       10.60        9.36      1.76 o 
   1   4   3      116.95      116.57      3.38 o 
   2   4   3      387.37      458.86      7.46 o 
   3   4   3      150.06      179.44      5.19 o 
   4   4   3       93.18      107.64      5.56 o 
   5   4   3      104.71      117.51      6.30 o 
   6   4   3        5.92       11.06      2.31 o 
   7   4   3        5.37        4.37      3.25 o 
   8   4   3       29.73       31.17      5.47 o 
   9   4   3        6.51       -2.59      4.02 o 
  10   4   3        0.02        5.28      3.81 o 
 -10   5   3      110.39       97.86     11.66 o 
  -9   5   3       17.78       17.56      4.31 o 
  -8   5   3       58.50       73.19      7.39 o 
  -7   5   3       37.73       46.82      6.73 o 
  -6   5   3        1.44        3.20      2.32 o 
  -5   5   3      724.99      700.27     14.88 o 
  -4   5   3     1214.80     1233.50     17.31 o 
  -3   5   3        0.67        2.49      1.43 o 
  -2   5   3     1233.98     1266.11     16.12 o 
  -1   5   3     3139.72     3218.89     40.25 o 
   0   5   3      878.14      744.26     10.83 o 
   1   5   3      114.84      113.79      4.89 o 
   2   5   3     1645.60     1721.64     20.24 o 
   3   5   3      573.22      565.72     10.47 o 
   4   5   3      150.80      149.91      6.88 o 
   5   5   3      124.58      127.25     11.07 o 
   6   5   3       36.36       31.83     12.65 o 
   7   5   3       93.08       74.24      7.35 o 
   8   5   3       83.26       84.95      7.77 o 
   9   5   3       99.67      124.70     11.83 o 
  10   5   3      255.31      267.41     12.84 o 
 -10   6   3       16.97       12.99      4.10 o 
  -9   6   3       30.81       21.41      5.78 o 
  -8   6   3      330.09      327.22     18.79 o 
  -7   6   3     1462.65     1543.56     30.09 o 
  -6   6   3      709.49      680.94     15.37 o 
  -5   6   3       89.79       93.14      6.47 o 
  -4   6   3      952.55      909.48     18.51 o 
  -3   6   3      810.73      732.34     12.15 o 
  -2   6   3        8.35        1.44      3.73 o 
  -1   6   3       97.26      124.82      6.03 o 
   0   6   3      106.52       98.95      6.97 o 
   1   6   3      364.37      304.85     10.38 o 
   2   6   3       37.94       31.92      3.88 o 
   3   6   3      390.37      359.87     13.18 o 
   4   6   3        3.13        6.13      2.07 o 
   5   6   3      118.82      131.47      8.03 o 
   6   6   3      154.88      170.63     12.46 o 
   7   6   3      137.68      144.25      9.02 o 
   8   6   3        0.01        8.82      3.11 o 
   9   6   3        9.16        2.47      3.98 o 
  -9   7   3       24.35       19.17      6.26 o 
  -8   7   3        2.98        1.65      3.75 o 
  -7   7   3       17.63        9.67      4.77 o 
  -6   7   3        8.85        7.61      3.33 o 
  -5   7   3        3.98        3.09      2.00 o 
  -4   7   3     1035.15     1053.56     17.57 o 
  -3   7   3      123.95      109.43      6.71 o 
  -2   7   3       23.27       26.96      4.80 o 
  -1   7   3      590.79      625.44     11.46 o 
   0   7   3      953.85      953.90     13.79 o 
   1   7   3      320.25      293.58     10.35 o 
   2   7   3      283.98      297.70     10.25 o 
   3   7   3      283.92      291.63     12.00 o 
   4   7   3     1305.57     1268.62     19.51 o 
   5   7   3       16.13       11.77      3.32 o 
   6   7   3       62.07       46.57      6.79 o 
   7   7   3        0.26        6.95      3.49 o 
   8   7   3        3.10       -2.49      3.09 o 
   9   7   3      398.16      430.96     17.46 o 
  -8   8   3       30.26       15.63      4.01 o 
  -7   8   3       55.50       61.06      7.78 o 
  -6   8   3      202.43      207.76     10.51 o 
  -5   8   3      220.69      208.40     10.22 o 
  -4   8   3        6.33       13.50      5.50 o 
  -3   8   3      101.38       90.37      7.89 o 
  -2   8   3      396.09      393.77     17.05 o 
  -1   8   3        3.69       23.10      6.28 o 
   0   8   3      115.63      114.66      7.35 o 
   1   8   3       55.24       55.07      9.15 o 
   2   8   3        1.56        3.32      2.60 o 
   3   8   3       49.05       34.32      4.96 o 
   4   8   3      347.14      334.73     11.79 o 
   5   8   3       85.09       82.68     10.43 o 
   6   8   3       23.24       25.15      5.97 o 
   7   8   3      338.32      325.50     12.21 o 
   8   8   3       18.97       14.85      5.68 o 
  -7   9   3      116.03      135.32      8.62 o 
  -6   9   3      132.00      130.14      9.68 o 
  -5   9   3      115.38      137.83     10.18 o 
  -4   9   3       39.18       27.17      6.41 o 
  -3   9   3      328.88      309.64     10.92 o 
  -2   9   3       52.97       48.76      6.41 o 
  -1   9   3      398.06      386.24     13.65 o 
   0   9   3      985.38      900.63     23.44 o 
   1   9   3        0.03        8.22      3.26 o 
   2   9   3        4.97        6.29      3.64 o 
   3   9   3     1207.97     1211.98     21.68 o 
   4   9   3       53.85       60.27      6.97 o 
   5   9   3      106.28      103.96      8.01 o 
   6   9   3      112.03      127.10      9.36 o 
   7   9   3       22.30       14.34      6.12 o 
  -6  10   3      161.01      147.41     12.84 o 
  -5  10   3       43.75       49.01      9.14 o 
  -4  10   3      634.84      684.05     22.75 o 
  -3  10   3      452.45      450.80     19.48 o 
  -2  10   3       56.17       67.93      7.34 o 
  -1  10   3       91.49       76.17      6.54 o 
   0  10   3      791.17      813.89     20.36 o 
   1  10   3      305.44      300.08     10.48 o 
   2  10   3       55.83       58.63      8.33 o 
   3  10   3      211.89      206.32     12.56 o 
   4  10   3      110.85       99.88      8.43 o 
   5  10   3       91.33       92.15     10.25 o 
   6  10   3      138.89      143.61     10.92 o 
  -4  11   3      143.54      181.61     10.47 o 
  -3  11   3       14.53       16.06      5.90 o 
  -2  11   3        0.03        2.98      3.10 o 
  -1  11   3        2.26        3.00      2.80 o 
   0  11   3       91.55       91.76      8.23 o 
   1  11   3        6.52        6.69      3.46 o 
   2  11   3       41.22       23.24      5.22 o 
   3  11   3      232.42      262.39     11.36 o 
   4  11   3      235.50      266.94     12.01 o 
  -1  12   3        0.63       -3.29      3.47 o 
   0  12   3       48.58       41.88      6.97 o 
   1  12   3       95.92       98.53     10.10 o 
 -11   0   4       21.50       23.48      9.79 o 
 -10   0   4      120.21      138.88     15.07 o 
  -9   0   4      393.83      334.20     30.26 o 
  -8   0   4       27.28       29.34     11.08 o 
  -7   0   4     1194.11     1157.67     37.93 o 
  -6   0   4      111.08       96.36      9.80 o 
  -5   0   4       94.00       81.44      9.38 o 
  -4   0   4     6638.77     6877.96    111.52 o 
  -3   0   4      943.23      906.59     10.44 o 
  -2   0   4     6150.02     5884.90     35.89 o 
  -1   0   4     3600.00     3469.64     21.64 o 
   0   0   4     3552.49     3445.33     39.19 o 
   1   0   4    33914.70    34355.89    223.47 o 
   2   0   4       73.44       93.84      3.42 o 
   3   0   4      938.53      895.93     14.03 o 
   4   0   4     9446.52     9755.71    155.07 o 
   5   0   4      112.76      126.45      8.14 o 
   6   0   4     1658.29     1575.84     36.75 o 
   7   0   4     4588.29     4781.41    140.24 o 
   8   0   4     1328.32     1394.23     43.81 o 
   9   0   4     1409.41     1472.08     30.49 o 
  10   0   4     1161.38     1042.90     58.91 o 
  11   0   4     1122.13     1098.81     61.93 o 
 -11   1   4      181.61      150.21     13.09 o 
 -10   1   4      131.31      136.50     11.25 o 
  -9   1   4      479.63      486.22     14.15 o 
  -8   1   4      357.17      339.54     13.44 o 
  -7   1   4       38.17       28.94      4.60 o 
  -6   1   4      280.39      248.24     11.06 o 
  -5   1   4      153.16      113.59      6.17 o 
  -4   1   4      779.88      738.09     12.67 o 
  -3   1   4       57.09       56.82      2.31 o 
  -2   1   4       72.52       72.14      2.39 o 
  -1   1   4    23969.14    24100.66    172.50 o 
   0   1   4     2730.45     2585.91     24.37 o 
   1   1   4     5501.67     5566.83     39.34 o 
   2   1   4     1515.39     1568.19     15.65 o 
   3   1   4      197.51      223.45      3.91 o 
   4   1   4     1116.40     1030.18     14.36 o 
   5   1   4      261.20      230.35      7.60 o 
   6   1   4      112.22      147.79      9.06 o 
   7   1   4     1074.61     1024.49     20.82 o 
   8   1   4       46.55       31.86      4.81 o 
   9   1   4        0.05       10.68      5.60 o 
  10   1   4      178.40      169.80     11.93 o 
  11   1   4      309.97      340.52     16.12 o 
 -11   2   4        0.12        6.13      5.53 o 
 -10   2   4       62.04       52.95     10.15 o 
  -9   2   4      187.00      174.51     10.95 o 
  -8   2   4       82.82       90.72      7.94 o 
  -7   2   4        4.42        5.89      2.98 o 
  -6   2   4        8.12        8.69      3.21 o 
  -5   2   4        0.63       -1.26      3.91 o 
  -4   2   4      219.34      212.51      5.49 o 
  -3   2   4      220.41      265.21      5.03 o 
  -2   2   4      357.76      370.97      6.27 o 
  -1   2   4     8048.08     7878.91     34.27 o 
   0   2   4       98.70       73.96      4.58 o 
   1   2   4     2351.12     2424.36     22.24 o 
   2   2   4     2197.98     2267.68     15.94 o 
   3   2   4      493.10      551.31      7.97 o 
   4   2   4      329.15      316.81      7.78 o 
   5   2   4      953.17     1083.85     19.46 o 
   6   2   4      484.77      479.90     10.33 o 
   7   2   4       52.64       53.65      7.08 o 
   8   2   4        5.91        9.41      3.10 o 
   9   2   4      222.49      184.79     11.09 o 
  10   2   4        0.03        3.33      4.10 o 
  11   2   4       18.05       10.70      5.29 o 
 -11   3   4       10.71       10.29      4.32 o 
 -10   3   4      216.57      232.93     15.81 o 
  -9   3   4      212.67      207.74     13.23 o 
  -8   3   4      178.49      198.67     10.04 o 
  -7   3   4     1506.02     1508.59     22.25 o 
  -6   3   4     1101.20     1091.48     17.73 o 
  -5   3   4      765.96      773.15     13.05 o 
  -4   3   4        0.11        6.88      4.31 o 
  -3   3   4      781.08      829.94     10.79 o 
  -2   3   4      778.37      872.57     10.76 o 
  -1   3   4        0.76        0.27      1.02 o 
   0   3   4      563.70      609.59      6.08 o 
   1   3   4      522.38      575.37      7.20 o 
   2   3   4      241.05      224.98      4.27 o 
   3   3   4       12.80       15.67      2.11 o 
   4   3   4      121.43      163.71      5.93 o 
   5   3   4      918.93      887.19     14.06 o 
   6   3   4     2088.68     2235.17     36.66 o 
   7   3   4        3.11       11.89      3.60 o 
   8   3   4     1381.10     1417.28     29.20 o 
   9   3   4      421.75      447.36     16.51 o 
  10   3   4      279.57      301.45     13.09 o 
 -10   4   4       25.63       22.47      5.67 o 
  -9   4   4       40.30       59.97      7.53 o 
  -8   4   4        9.40        5.62      2.83 o 
  -7   4   4      389.49      384.39     18.31 o 
  -6   4   4       57.41       66.73      6.48 o 
  -5   4   4      958.87      951.38     14.16 o 
  -4   4   4      155.09      162.90      6.86 o 
  -3   4   4      425.61      408.88      8.36 o 
  -2   4   4     3461.54     3551.72     34.78 o 
  -1   4   4     2609.25     2740.49     27.20 o 
   0   4   4     1001.47     1127.14     12.78 o 
   1   4   4      242.04      254.74      4.75 o 
   2   4   4     3853.94     3916.98     41.77 o 
   3   4   4      258.94      232.57      6.51 o 
   4   4   4       63.05       90.23      5.13 o 
   5   4   4      122.06      108.12      5.97 o 
   6   4   4      419.89      401.97     11.41 o 
   7   4   4     1046.33     1018.19     19.48 o 
   8   4   4        8.20        5.13      4.07 o 
   9   4   4       11.24       12.19     38.69 o 
  10   4   4      159.07      188.09     12.19 o 
 -10   5   4      194.69      193.64     11.18 o 
  -9   5   4      190.56      176.23     12.49 o 
  -8   5   4       86.86       77.92      8.57 o 
  -7   5   4     1340.90     1310.55     31.47 o 
  -6   5   4     1724.76     1761.64     24.25 o 
  -5   5   4      172.89      154.98      7.80 o 
  -4   5   4      645.01      615.57     11.04 o 
  -3   5   4      127.60      131.21      6.15 o 
  -2   5   4     2045.26     2290.71     25.30 o 
  -1   5   4     1922.27     1944.92     19.79 o 
   0   5   4        6.15        7.22      1.57 o 
   1   5   4        0.48        0.90      1.24 o 
   2   5   4       54.80       60.34      4.35 o 
   3   5   4      244.96      238.09      8.59 o 
   4   5   4       60.55       96.51      5.72 o 
   5   5   4      274.47      238.15      9.42 o 
   6   5   4     1000.96      964.03     16.92 o 
   7   5   4       10.63        4.96      2.59 o 
   8   5   4      224.37      233.79     12.80 o 
   9   5   4       23.29       25.40      6.29 o 
  10   5   4      257.03      277.69     13.36 o 
  -9   6   4       10.44        8.30      3.85 o 
  -8   6   4       54.36       55.48      7.07 o 
  -7   6   4        6.89        7.73      3.24 o 
  -6   6   4       88.70       78.88      6.06 o 
  -5   6   4      194.27      180.31      9.00 o 
  -4   6   4      147.09      136.87      7.18 o 
  -3   6   4       47.81       46.14      4.55 o 
  -2   6   4      411.30      412.04      9.25 o 
  -1   6   4       43.26       33.08      4.74 o 
   0   6   4      338.07      389.46     10.17 o 
   1   6   4        0.66        0.37      1.82 o 
   2   6   4        0.46       -0.21      2.73 o 
   3   6   4        0.07        3.93      2.23 o 
   4   6   4      285.57      296.00     11.94 o 
   5   6   4       33.50       24.24      5.58 o 
   6   6   4        7.51       14.35      4.40 o 
   7   6   4      101.49       96.08      7.29 o 
   8   6   4      109.53       94.62      8.36 o 
   9   6   4        6.43       10.50      4.53 o 
  -9   7   4        1.60        5.64      2.76 o 
  -8   7   4       30.01       25.47      5.18 o 
  -7   7   4       98.84      104.61      8.85 o 
  -6   7   4       48.88       47.35      8.99 o 
  -5   7   4     1089.72     1055.07     22.78 o 
  -4   7   4      199.77      203.85     11.09 o 
  -3   7   4       24.03       21.80      4.60 o 
  -2   7   4        0.88        4.07      1.85 o 
  -1   7   4       53.08       42.07      6.91 o 
   0   7   4      730.06      722.18     11.94 o 
   1   7   4     2433.02     2446.37     38.78 o 
   2   7   4      439.40      433.08     11.30 o 
   3   7   4     1096.62     1114.44     17.37 o 
   4   7   4      334.82      364.75     14.05 o 
   5   7   4        0.28        4.89      2.23 o 
   6   7   4      190.29      142.79      8.81 o 
   7   7   4        0.00        0.38      3.04 o 
   8   7   4        2.02        0.80      3.67 o 
   9   7   4        3.67        6.09      5.21 o 
  -8   8   4       46.05       32.19      7.42 o 
  -7   8   4       24.04       30.84      7.99 o 
  -6   8   4        0.93       -0.42      3.55 o 
  -5   8   4       43.94       41.00      6.08 o 
  -4   8   4      524.12      491.82     13.93 o 
  -3   8   4       96.73      100.49      7.24 o 
  -2   8   4       10.34        3.98      2.64 o 
  -1   8   4      674.63      635.87     12.94 o 
   0   8   4     2030.70     1987.27     24.93 o 
   1   8   4      718.16      695.58     13.61 o 
   2   8   4     1643.45     1688.07     25.55 o 
   3   8   4      876.46      855.16     17.03 o 
   4   8   4       11.02       10.53      3.16 o 
   5   8   4      242.55      222.38     12.03 o 
   6   8   4      906.81      913.49     26.75 o 
   7   8   4      794.84      818.49     17.63 o 
   8   8   4      470.30      467.80     14.90 o 
  -7   9   4      209.73      227.18     11.20 o 
  -6   9   4        8.25        5.33      5.26 o 
  -5   9   4      708.53      730.29     22.32 o 
  -4   9   4      201.17      259.43     23.61 o 
  -3   9   4      106.70      108.74      9.17 o 
  -2   9   4      160.27      157.94      8.36 o 
  -1   9   4      480.25      486.70     14.15 o 
   0   9   4        4.39        6.05      4.24 o 
   1   9   4      285.86      267.09      9.71 o 
   2   9   4       16.39       13.51      3.81 o 
   3   9   4      162.05      152.93      9.40 o 
   4   9   4        4.00        6.75      4.33 o 
   5   9   4       21.22       26.71      9.85 o 
   6   9   4       19.58       16.74      9.41 o 
   7   9   4        0.86        2.98      4.65 o 
  -6  10   4       93.66       80.83      8.23 o 
  -5  10   4       50.52       24.36      4.77 o 
  -4  10   4      322.44      276.71     11.22 o 
  -3  10   4       41.22       36.55      7.30 o 
  -2  10   4       11.37       10.46      4.05 o 
  -1  10   4        9.72       10.74      4.07 o 
   0  10   4      418.81      428.55     15.43 o 
   1  10   4      252.05      228.34     13.29 o 
   2  10   4      150.15      151.51     10.89 o 
   3  10   4       41.71       39.84      5.91 o 
   4  10   4       57.98       69.61      7.60 o 
   5  10   4       67.64       85.89      9.82 o 
   6  10   4       44.80       29.31      6.14 o 
  -4  11   4       19.73       14.22      5.50 o 
  -3  11   4        7.76       12.92      4.37 o 
  -2  11   4       11.61       10.24      5.66 o 
  -1  11   4       22.44       13.12      4.00 o 
   0  11   4        6.76        1.12      2.36 o 
   1  11   4       50.20       29.45      5.95 o 
   2  11   4       28.49       19.00      3.68 o 
   3  11   4        0.54        7.26      3.67 o 
   4  11   4       52.33       52.55      6.97 o 
   0  12   4        1.03        5.24      3.17 o 
 -11   1   5      182.19      180.25     13.24 o 
 -10   1   5        1.49        5.71      3.70 o 
  -9   1   5       80.35       63.33     13.65 o 
  -8   1   5        0.21        8.43      3.38 o 
  -7   1   5        0.70        2.45      2.66 o 
  -6   1   5      149.43      164.93      8.79 o 
  -5   1   5        8.02       10.52      2.41 o 
  -4   1   5      103.92       86.85      3.83 o 
  -3   1   5        2.12        2.97      0.98 o 
  -2   1   5     4107.43     4135.31     27.89 o 
  -1   1   5     4637.46     4480.87     29.08 o 
   0   1   5     6758.34     6730.90     39.07 o 
   1   1   5     7018.33     7021.52     34.74 o 
   2   1   5        5.18        9.17      1.21 o 
   3   1   5       79.59       68.85      2.69 o 
   4   1   5      181.74      173.17      6.05 o 
   5   1   5      111.79      126.63      6.20 o 
   6   1   5      661.22      655.70     17.57 o 
   7   1   5     1592.45     1668.26     23.13 o 
   8   1   5      118.58      108.29     11.23 o 
   9   1   5       72.45       68.93      6.66 o 
  10   1   5     1374.87     1396.34     23.00 o 
  11   1   5      166.63      180.35     12.70 o 
 -11   2   5        4.96       10.32      7.37 o 
 -10   2   5      520.53      495.32     18.32 o 
  -9   2   5      632.25      625.92     16.91 o 
  -8   2   5       41.59       44.13      5.65 o 
  -7   2   5      479.77      464.04     11.58 o 
  -6   2   5      874.58      873.70     13.59 o 
  -5   2   5     1701.20     1750.21     29.13 o 
  -4   2   5      223.64      206.31      5.73 o 
  -3   2   5      124.06      112.28      3.48 o 
  -2   2   5     3042.30     3002.45     25.47 o 
  -1   2   5     3210.16     3095.44     21.02 o 
   0   2   5     5091.00     5274.90     39.92 o 
   1   2   5     1463.78     1453.12     15.04 o 
   2   2   5      582.42      537.22      6.84 o 
   3   2   5      742.01      718.90      9.48 o 
   4   2   5     1352.82     1373.30     16.98 o 
   5   2   5       37.42       28.18      3.86 o 
   6   2   5        3.61        7.30      2.12 o 
   7   2   5      906.51      869.69     16.04 o 
   8   2   5      259.52      233.43      9.46 o 
   9   2   5        7.70       12.30      6.30 o 
  10   2   5       10.25       14.69      5.40 o 
  11   2   5        5.07        9.23      5.47 o 
 -11   3   5      139.91      169.52     12.90 o 
 -10   3   5       48.53       27.49      5.74 o 
  -9   3   5       83.25       94.71      8.48 o 
  -8   3   5      224.27      233.60      9.60 o 
  -7   3   5      613.28      598.08     13.50 o 
  -6   3   5      298.17      292.09     10.48 o 
  -5   3   5        1.41        2.72      4.63 o 
  -4   3   5     1594.24     1635.14     19.63 o 
  -3   3   5       35.38       27.71      2.27 o 
  -2   3   5     2567.66     2575.71     25.56 o 
  -1   3   5     3019.43     3251.79     30.77 o 
   0   3   5     1270.67     1295.28     11.83 o 
   1   3   5     2202.36     2231.29     21.83 o 
   2   3   5       85.71      111.65      3.40 o 
   3   3   5        0.09        3.90      2.03 o 
   4   3   5      550.07      520.79     10.06 o 
   5   3   5       21.75       38.02      6.95 o 
   6   3   5       87.05       67.83      5.82 o 
   7   3   5       54.03       49.83      6.48 o 
   8   3   5      310.37      296.82     11.21 o 
   9   3   5       21.59       12.87      4.61 o 
  10   3   5      219.71      232.45     11.52 o 
 -10   4   5       14.67        7.98      4.45 o 
  -9   4   5        0.30        8.11      3.05 o 
  -8   4   5      113.51      120.43      9.62 o 
  -7   4   5      179.86      165.06      9.17 o 
  -6   4   5      323.15      331.29     12.95 o 
  -5   4   5      313.44      296.12     10.37 o 
  -4   4   5      107.30      103.64      5.58 o 
  -3   4   5      194.50      172.86      5.26 o 
  -2   4   5        1.03        6.05      2.12 o 
  -1   4   5     2558.22     2906.90     28.55 o 
   0   4   5       61.09       58.60      2.81 o 
   1   4   5      728.64      779.98      9.68 o 
   2   4   5      572.11      590.79     30.49 o 
   3   4   5        0.99        3.74      2.55 o 
   4   4   5       36.14       30.19      4.25 o 
   5   4   5       69.81       78.83      5.97 o 
   6   4   5      151.30      163.54      8.73 o 
   7   4   5        0.86        6.60      2.85 o 
   8   4   5       70.13       70.73      7.40 o 
   9   4   5        2.75       -3.91      3.54 o 
  10   4   5      122.88      102.36      9.66 o 
 -10   5   5       68.48       52.18      7.54 o 
  -9   5   5      200.43      202.44     13.66 o 
  -8   5   5      114.82      113.02      8.81 o 
  -7   5   5       30.74       30.13      5.68 o 
  -6   5   5      508.25      504.55     12.47 o 
  -5   5   5      298.82      283.13     10.28 o 
  -4   5   5      107.96       95.17      8.76 o 
  -3   5   5      175.23      199.48      7.93 o 
  -2   5   5      251.03      236.52      7.29 o 
  -1   5   5      101.48      104.05      4.77 o 
   0   5   5       54.56       56.35      3.32 o 
   1   5   5     1869.38     1993.86     21.80 o 
   2   5   5     1128.32     1115.43     12.76 o 
   3   5   5      127.47      135.25      5.42 o 
   4   5   5     1249.18     1257.02     15.46 o 
   5   5   5      383.63      386.68     11.09 o 
   6   5   5        1.10        5.16      3.33 o 
   7   5   5      248.47      238.40     10.83 o 
   8   5   5       51.38       59.11      7.14 o 
   9   5   5        0.08        2.83      3.73 o 
  10   5   5        0.11        1.06      4.92 o 
  -9   6   5       47.68       28.08      5.09 o 
  -8   6   5      417.05      434.53     15.91 o 
  -7   6   5        5.45        6.97      3.06 o 
  -6   6   5       26.69       26.31      3.88 o 
  -5   6   5      554.98      510.96     13.50 o 
  -4   6   5      238.81      200.96      8.41 o 
  -3   6   5        4.52        4.75      4.61 o 
  -2   6   5     2817.84     2918.45     38.78 o 
  -1   6   5     1245.46     1186.63     13.89 o 
   0   6   5      105.71       89.92      3.89 o 
   1   6   5      345.25      328.69      9.58 o 
   2   6   5     1989.33     2023.77     23.27 o 
   3   6   5     1397.89     1317.45     17.34 o 
   4   6   5       84.36       74.82      5.54 o 
   5   6   5       55.88       61.37      5.75 o 
   6   6   5       12.20       12.12      3.27 o 
   7   6   5       85.63       79.90      7.03 o 
   8   6   5        1.40       -0.15      3.39 o 
   9   6   5      272.42      282.35     11.26 o 
  -9   7   5       20.49       15.52      5.95 o 
  -8   7   5       11.81        7.78      3.29 o 
  -7   7   5      113.90      127.05      9.33 o 
  -6   7   5      390.68      385.96     11.97 o 
  -5   7   5      126.67      123.38      7.67 o 
  -4   7   5      103.47      104.01      7.19 o 
  -3   7   5      125.46      124.63      7.25 o 
  -2   7   5      211.41      208.40      9.76 o 
  -1   7   5      183.17      191.29      7.94 o 
   0   7   5       81.98       83.31      5.38 o 
   1   7   5     1699.78     1676.71     28.32 o 
   2   7   5      637.94      591.41     13.57 o 
   3   7   5      285.13      262.31     11.83 o 
   4   7   5      666.88      668.45     14.35 o 
   5   7   5      174.77      179.26      7.86 o 
   6   7   5      303.12      296.87     10.22 o 
   7   7   5        2.82        3.52      1.83 o 
   8   7   5       17.74       13.68      4.47 o 
   9   7   5       38.59       27.87      9.47 o 
  -8   8   5       41.59       33.00      9.19 o 
  -7   8   5        4.66        8.98      3.64 o 
  -6   8   5       20.51       27.48      7.35 o 
  -5   8   5      240.43      217.01     11.37 o 
  -4   8   5      133.63      137.64      7.31 o 
  -3   8   5        0.15       10.86      2.90 o 
  -2   8   5      186.46      180.19      8.91 o 
  -1   8   5      280.66      279.58     12.69 o 
   0   8   5      367.64      350.34     12.89 o 
   1   8   5        0.04        4.31      2.46 o 
   2   8   5      363.78      349.21     13.08 o 
   3   8   5      366.65      370.14     11.55 o 
   4   8   5       29.60       26.83      6.01 o 
   5   8   5       10.77        4.46      3.17 o 
   6   8   5       86.84       88.46      8.18 o 
   7   8   5       16.83        4.89      3.54 o 
   8   8   5        2.71        2.95      5.32 o 
  -7   9   5        0.74        9.20      5.86 o 
  -6   9   5        0.42        7.47      6.05 o 
  -5   9   5       53.31       53.16      8.71 o 
  -4   9   5       19.06       14.74      5.76 o 
  -3   9   5       11.25        8.86      3.31 o 
  -2   9   5        4.63        4.77      3.38 o 
  -1   9   5      102.38       81.83      8.68 o 
   0   9   5       29.55       28.27      4.84 o 
   1   9   5        6.52        7.89      2.33 o 
   2   9   5      707.07      706.26     15.47 o 
   3   9   5       95.99      103.27      7.49 o 
   4   9   5        0.19        8.90      4.45 o 
   5   9   5      528.34      538.51     17.93 o 
   6   9   5      209.29      221.30     10.37 o 
   7   9   5        3.41       12.46      5.00 o 
  -6  10   5      220.99      233.82     12.54 o 
  -5  10   5      391.29      421.11     22.23 o 
  -4  10   5       40.73       17.88      3.56 o 
  -3  10   5      103.36      111.84      9.10 o 
  -2  10   5      197.65      186.77     10.50 o 
  -1  10   5      472.96      443.75     15.63 o 
   0  10   5        1.01        6.20      2.45 o 
   1  10   5      283.59      259.75     11.42 o 
   2  10   5      580.81      557.30     25.77 o 
   3  10   5      322.69      348.89     13.66 o 
   4  10   5        0.13        6.75      3.66 o 
   5  10   5       53.71       33.94      6.91 o 
   6  10   5       37.38       22.17      3.99 o 
  -4  11   5       82.02      101.43     10.36 o 
  -3  11   5       16.89        9.13     14.21 o 
  -2  11   5        1.18        3.96      3.44 o 
  -1  11   5       16.93       14.59      3.95 o 
   0  11   5      257.15      235.25     12.52 o 
   1  11   5      339.84      374.71     12.77 o 
   2  11   5      200.11      180.66      9.17 o 
   3  11   5       10.32        9.95      4.15 o 
   4  11   5      132.88      173.12     12.03 o 
 -11   0   6       75.86      110.89     14.92 o 
 -10   0   6      288.40      328.74     21.57 o 
  -9   0   6       80.63       94.46     16.02 o 
  -8   0   6      304.92      269.33     17.95 o 
  -7   0   6       11.78       10.75      6.96 o 
  -6   0   6      347.83      440.04     19.51 o 
  -5   0   6      206.12      172.13     10.34 o 
  -4   0   6      267.23      243.09      9.82 o 
  -3   0   6       65.86       79.48      3.74 o 
  -2   0   6     1837.74     1852.06     15.02 o 
  -1   0   6     1560.27     1439.60     13.34 o 
   0   0   6      170.69      139.01      3.80 o 
   1   0   6      197.19      203.00      4.77 o 
   2   0   6       13.01        3.36      1.38 o 
   3   0   6     1178.87     1125.45     18.50 o 
   4   0   6       29.50       20.71      4.12 o 
   5   0   6     1206.27     1226.80     32.94 o 
   6   0   6      328.83      321.74     15.71 o 
   7   0   6       32.52       29.53      7.99 o 
   8   0   6      492.64      504.38     21.51 o 
   9   0   6     4070.96     4252.86     70.80 o 
  10   0   6      527.17      495.72     20.56 o 
  11   0   6        7.61       13.26      4.84 o 
 -11   1   6        0.14        5.24      4.73 o 
 -10   1   6        0.01        3.03      3.60 o 
  -9   1   6      604.87      570.42     14.45 o 
  -8   1   6       76.22       64.96      7.00 o 
  -7   1   6      123.12      107.56      7.00 o 
  -6   1   6      664.78      673.58     17.53 o 
  -5   1   6        7.46        8.80      2.08 o 
  -4   1   6     4985.65     5386.90     54.17 o 
  -3   1   6     6215.82     6465.31     55.48 o 
  -2   1   6       98.74      103.21      2.60 o 
  -1   1   6     7281.25     7340.60     34.23 o 
   0   1   6       13.99       16.30      1.11 o 
   1   1   6     2201.29     2315.89     16.45 o 
   2   1   6       11.38        6.33      0.89 o 
   3   1   6      154.45      168.98      3.77 o 
   4   1   6      621.00      667.94     11.84 o 
   5   1   6     1754.50     1815.73     33.09 o 
   6   1   6     1188.02     1159.80     15.86 o 
   7   1   6      821.14      851.43     16.19 o 
   8   1   6      635.80      684.03     22.99 o 
   9   1   6      156.35      171.88     12.29 o 
  10   1   6       29.63       23.01      5.40 o 
 -11   2   6       18.84       22.93      8.11 o 
 -10   2   6       43.82       29.63      7.47 o 
  -9   2   6        0.08        3.20      4.08 o 
  -8   2   6        3.16        1.91      4.25 o 
  -7   2   6       70.64       68.12      6.58 o 
  -6   2   6      187.34      183.69      8.12 o 
  -5   2   6      404.39      403.08      9.92 o 
  -4   2   6        2.18        3.41      1.71 o 
  -3   2   6        0.01        4.50      1.37 o 
  -2   2   6     2602.58     2817.31     25.33 o 
  -1   2   6        2.74        0.25      0.72 o 
   0   2   6      500.00      500.90     12.40 o 
   1   2   6     2451.73     2606.86     27.84 o 
   2   2   6     2208.98     2415.90     22.10 o 
   3   2   6       57.03       55.98      2.58 o 
   4   2   6       85.32       93.10      5.26 o 
   5   2   6       13.33        8.19      2.24 o 
   6   2   6      830.53      822.92     18.52 o 
   7   2   6       18.20       13.83      3.18 o 
   8   2   6      153.90      149.07      8.15 o 
   9   2   6        0.66       -2.37      2.98 o 
  10   2   6       14.68        7.10      3.73 o 
 -10   3   6      148.82      148.44     11.32 o 
  -9   3   6       29.60       25.73      6.01 o 
  -8   3   6      234.78      220.87     10.49 o 
  -7   3   6     1609.18     1697.56     26.40 o 
  -6   3   6      128.58      123.37      6.95 o 
  -5   3   6      467.79      437.62      9.62 o 
  -4   3   6     1660.36     1697.69     20.23 o 
  -3   3   6      202.68      217.20      6.24 o 
  -2   3   6       13.16        5.94      1.89 o 
  -1   3   6      364.77      377.00      9.04 o 
   0   3   6      356.15      338.30     12.61 o 
   1   3   6      220.30      220.10      3.40 o 
   2   3   6      165.56      129.38      4.14 o 
   3   3   6       69.31       85.43      5.04 o 
   4   3   6      216.87      255.32      8.14 o 
   5   3   6        4.02        9.38      3.03 o 
   6   3   6       61.60       57.21     12.99 o 
   7   3   6      561.76      586.65     14.37 o 
   8   3   6        0.00        4.56      2.17 o 
   9   3   6      149.59      148.83     10.75 o 
  10   3   6      436.29      476.96     14.50 o 
 -10   4   6      188.29      195.44     11.18 o 
  -9   4   6       73.46       77.42      8.66 o 
  -8   4   6        4.91        5.47      4.37 o 
  -7   4   6     1416.96     1444.24     24.25 o 
  -6   4   6     3300.56     3352.09     44.99 o 
  -5   4   6      228.20      208.15      8.77 o 
  -4   4   6      726.91      755.87     12.48 o 
  -3   4   6      106.07       79.02      6.02 o 
  -2   4   6      552.20      649.19     13.76 o 
  -1   4   6      736.29      633.21     10.02 o 
   0   4   6     1189.85     1181.72     12.18 o 
   1   4   6       86.06       71.00      3.54 o 
   2   4   6     1916.07     2064.15     20.15 o 
   3   4   6      528.08      471.51     10.76 o 
   4   4   6      393.28      345.12      9.63 o 
   5   4   6      283.58      241.79     10.35 o 
   6   4   6       28.46       29.99      5.18 o 
   7   4   6      132.56      129.48      7.54 o 
   8   4   6      511.76      500.18     12.98 o 
   9   4   6      260.27      291.40     12.82 o 
  10   4   6       18.90       15.46      5.18 o 
 -10   5   6       31.20       25.15      6.02 o 
  -9   5   6      439.28      453.35     14.29 o 
  -8   5   6        0.25        2.96      2.95 o 
  -7   5   6      107.17      109.53      8.85 o 
  -6   5   6      997.39      978.41     18.26 o 
  -5   5   6        7.91        6.83      3.27 o 
  -4   5   6      239.59      219.45      8.60 o 
  -3   5   6      415.99      420.71      7.71 o 
  -2   5   6       68.92       64.53      3.14 o 
  -1   5   6       13.75        6.01      1.46 o 
   0   5   6      179.47      169.03      4.11 o 
   1   5   6      771.08      784.78      8.72 o 
   2   5   6       44.48       35.37      3.37 o 
   3   5   6        4.56       10.85      1.51 o 
   4   5   6      195.88      176.73      7.28 o 
   5   5   6      464.71      446.81     10.66 o 
   6   5   6      164.79      138.12      7.92 o 
   7   5   6      111.73      115.35      8.87 o 
   8   5   6       53.85       55.29      7.42 o 
   9   5   6      161.87      172.50     10.91 o 
  -9   6   6      197.23      195.15     10.60 o 
  -8   6   6       16.09       11.07      2.91 o 
  -7   6   6      104.30      101.34      8.68 o 
  -6   6   6       11.50        5.78      3.46 o 
  -5   6   6       33.51       33.37      5.32 o 
  -4   6   6      262.10      260.98      9.56 o 
  -3   6   6       26.52       18.97      3.66 o 
  -2   6   6      198.62      171.48      6.65 o 
  -1   6   6      104.33      106.16      4.32 o 
   0   6   6       71.43       60.78      3.15 o 
   1   6   6      269.42      265.63      7.15 o 
   2   6   6      310.37      295.24      8.78 o 
   3   6   6       23.87       30.77      6.54 o 
   4   6   6        3.00        2.52      1.80 o 
   5   6   6       91.97       91.85      6.31 o 
   6   6   6      177.47      171.23      9.51 o 
   7   6   6      212.54      206.99     10.98 o 
   8   6   6        2.68        8.19      3.00 o 
   9   6   6       90.84       74.88      8.11 o 
  -9   7   6      343.30      369.29     15.72 o 
  -8   7   6      225.68      248.01     14.15 o 
  -7   7   6        6.40        6.11      4.11 o 
  -6   7   6        0.02        2.36      2.97 o 
  -5   7   6      488.57      443.86     13.22 o 
  -4   7   6      125.92      113.63      7.92 o 
  -3   7   6        0.29        4.63      2.14 o 
  -2   7   6        9.82        6.38      1.84 o 
  -1   7   6       37.72       36.35      4.68 o 
   0   7   6      207.13      193.77      7.77 o 
   1   7   6        1.22        3.58      1.92 o 
   2   7   6      253.10      250.76     10.38 o 
   3   7   6      442.88      444.59     12.28 o 
   4   7   6        3.99        3.18      3.73 o 
   5   7   6      301.34      319.97     10.44 o 
   6   7   6      904.28      920.31     21.00 o 
   7   7   6      225.42      244.61     15.28 o 
   8   7   6        0.02        5.64      5.38 o 
  -8   8   6        0.00        2.03      4.40 o 
  -7   8   6       39.32       22.15      5.11 o 
  -6   8   6      713.23      738.37     22.52 o 
  -5   8   6      124.38      135.48      8.95 o 
  -4   8   6       24.02       14.41      3.79 o 
  -3   8   6      434.96      410.38     12.38 o 
  -2   8   6        0.33        3.88      3.07 o 
  -1   8   6      101.29      101.40      6.36 o 
   0   8   6        8.66        6.76      3.07 o 
   1   8   6      960.02      985.46     17.52 o 
   2   8   6      388.01      344.37     11.61 o 
   3   8   6        4.26        3.63      2.63 o 
   4   8   6      332.13      329.31     10.55 o 
   5   8   6     1998.93     2111.07    105.10 o 
   6   8   6        0.42        6.45      2.72 o 
   7   8   6      804.43      826.93     27.23 o 
   8   8   6      974.55     1107.29     24.04 o 
  -7   9   6      288.45      318.30     18.42 o 
  -6   9   6        5.62       10.36      4.14 o 
  -5   9   6       44.40       33.88      4.82 o 
  -4   9   6      688.13      680.02     21.25 o 
  -3   9   6      436.29      465.19     12.03 o 
  -2   9   6      171.01      167.23      8.53 o 
  -1   9   6        0.01        1.41      2.86 o 
   0   9   6      151.48      127.74      8.42 o 
   1   9   6        7.46       10.70      3.86 o 
   2   9   6        6.08       11.02      4.14 o 
   3   9   6      317.95      352.82     18.35 o 
   4   9   6        0.99       -3.28      3.36 o 
   5   9   6      113.70      124.66     10.06 o 
   6   9   6       48.08       46.97      6.98 o 
   7   9   6        6.74        1.65      4.48 o 
  -6  10   6        9.87        6.64      3.38 o 
  -5  10   6       21.58       14.51      4.36 o 
  -4  10   6       25.16       30.99      5.64 o 
  -3  10   6       32.79       17.51      5.20 o 
  -2  10   6        5.64        6.68      3.36 o 
  -1  10   6      114.02       99.00      8.29 o 
   0  10   6       37.31       22.62      7.15 o 
   1  10   6        0.09        0.38      2.99 o 
   2  10   6       83.79       68.86      7.90 o 
   3  10   6       23.71       22.29      8.85 o 
   4  10   6        0.05        2.27      3.15 o 
   5  10   6        0.48        8.33      6.63 o 
  -4  11   6       25.02       25.46      7.13 o 
  -3  11   6       29.59       16.72      5.53 o 
  -2  11   6       32.99       22.39      5.15 o 
  -1  11   6       21.84       14.85      3.73 o 
   0  11   6       32.86       27.14      6.58 o 
   1  11   6       61.37       55.35      7.69 o 
   2  11   6      256.24      263.39     13.80 o 
   3  11   6        0.21        3.85      7.02 o 
 -11   1   7       16.97       32.46      6.68 o 
 -10   1   7        8.24       10.78      3.43 o 
  -9   1   7      243.12      271.37     11.03 o 
  -8   1   7       29.08       27.47      5.22 o 
  -7   1   7       12.04        5.68      3.21 o 
  -6   1   7       22.35       33.98      3.59 o 
  -5   1   7       59.20       74.12      5.27 o 
  -4   1   7      215.04      230.84      9.53 o 
  -3   1   7      385.85      443.21      6.36 o 
  -2   1   7     2220.67     2214.79     19.15 o 
  -1   1   7       11.95       14.57      1.58 o 
   0   1   7        0.80        1.21      0.44 o 
   1   1   7       43.12       48.72      1.49 o 
   2   1   7     1593.66     1600.35     14.51 o 
   3   1   7       24.44       21.84      2.03 o 
   4   1   7      258.09      254.80      6.56 o 
   5   1   7       92.95       79.62      4.84 o 
   6   1   7      696.11      706.61     15.74 o 
   7   1   7        1.77        9.94      3.38 o 
   8   1   7       35.37       25.31      4.46 o 
   9   1   7       64.89       65.09      8.02 o 
  10   1   7        1.55        8.62      3.14 o 
 -11   2   7       41.54       33.27      6.91 o 
 -10   2   7      759.95      820.03     18.08 o 
  -9   2   7       20.48       22.25      5.87 o 
  -8   2   7        2.60        7.69      2.94 o 
  -7   2   7        6.91        6.74      2.16 o 
  -6   2   7       11.01       10.23      2.97 o 
  -5   2   7      304.47      320.07     10.89 o 
  -4   2   7      673.46      678.93     11.50 o 
  -3   2   7      572.58      536.68      8.55 o 
  -2   2   7      942.42      969.16     10.94 o 
  -1   2   7    10705.18    10738.01    187.27 o 
   0   2   7      494.79      453.53      8.60 o 
   1   2   7     4248.19     4445.14     51.91 o 
   2   2   7      157.28      126.70      3.52 o 
   3   2   7     2935.09     3048.41     28.25 o 
   4   2   7      396.70      371.44      9.73 o 
   5   2   7      461.80      425.37     10.58 o 
   6   2   7      409.91      411.29     11.42 o 
   7   2   7       85.19       74.14      5.57 o 
   8   2   7       47.41       42.09     10.10 o 
   9   2   7       24.67       27.75      7.06 o 
  10   2   7      170.15      187.55      9.78 o 
 -10   3   7      207.01      227.40     12.38 o 
  -9   3   7      367.78      421.13     16.25 o 
  -8   3   7      130.82      130.08      7.90 o 
  -7   3   7      241.84      253.50     11.53 o 
  -6   3   7      470.13      463.64     12.34 o 
  -5   3   7        2.63        3.22      2.72 o 
  -4   3   7       25.36       19.92      3.24 o 
  -3   3   7       27.57       13.90      1.88 o 
  -2   3   7     4719.62     5072.27     44.28 o 
  -1   3   7      572.69      576.01      7.57 o 
   0   3   7      142.93      148.41      8.93 o 
   1   3   7     2427.85     2479.25     35.64 o 
   2   3   7     4202.74     4461.44     49.84 o 
   3   3   7      700.48      717.31      9.28 o 
   4   3   7      158.07      157.81      6.12 o 
   5   3   7      142.29      130.49      7.45 o 
   6   3   7      519.06      472.33     11.10 o 
   7   3   7        0.06       11.07      3.57 o 
   8   3   7       21.92       17.86      3.63 o 
   9   3   7       31.86       21.77      3.69 o 
  10   3   7        5.14        7.55      3.96 o 
 -10   4   7      172.03      206.83     11.73 o 
  -9   4   7        9.37        8.35      2.79 o 
  -8   4   7        6.84       11.71      3.84 o 
  -7   4   7        5.77        6.50      2.75 o 
  -6   4   7       49.63       28.35      4.80 o 
  -5   4   7      117.34      101.61      7.53 o 
  -4   4   7       81.47       61.89      3.59 o 
  -3   4   7        0.08        0.77      1.37 o 
  -2   4   7       43.32       60.10      3.21 o 
  -1   4   7       25.64       21.93      1.56 o 
   0   4   7      727.91      831.40      8.97 o 
   1   4   7        2.85        1.76      0.74 o 
   2   4   7      456.63      512.27      8.12 o 
   3   4   7      260.65      277.79      8.09 o 
   4   4   7      286.29      284.88      8.35 o 
   5   4   7       55.42       46.76      7.10 o 
   6   4   7      103.34       87.04      7.02 o 
   7   4   7      279.23      250.34     10.79 o 
   8   4   7       43.64       44.72      9.32 o 
   9   4   7       46.64       40.63      7.99 o 
  10   4   7       23.12       15.17      4.72 o 
 -10   5   7        0.21        7.38      3.76 o 
  -9   5   7        4.50        6.12      2.86 o 
  -8   5   7       19.05       21.01      4.89 o 
  -7   5   7       11.41       10.16      3.83 o 
  -6   5   7      592.46      598.60     17.88 o 
  -5   5   7      186.35      166.73      8.43 o 
  -4   5   7      338.34      312.05     10.18 o 
  -3   5   7      160.61      125.40      6.27 o 
  -2   5   7      218.95      192.72      5.88 o 
  -1   5   7      135.95      140.16      4.31 o 
   0   5   7        5.03        2.21      1.29 o 
   1   5   7       14.84       14.85      1.74 o 
   2   5   7     2749.74     2766.04     25.22 o 
   3   5   7       72.43       78.94      5.47 o 
   4   5   7       94.20       79.58      4.92 o 
   5   5   7       70.16       81.41      5.84 o 
   6   5   7      658.26      706.99     20.54 o 
   7   5   7      273.48      290.85     10.10 o 
   8   5   7       12.65       23.50      5.28 o 
   9   5   7      176.78      164.61     17.59 o 
  -9   6   7      451.70      486.11     18.40 o 
  -8   6   7      129.75      153.58     15.16 o 
  -7   6   7      144.31      139.47     10.58 o 
  -6   6   7      257.71      274.40      9.70 o 
  -5   6   7      856.76      862.59     16.71 o 
  -4   6   7        4.38        2.92      2.58 o 
  -3   6   7      194.67      159.55      6.61 o 
  -2   6   7      250.19      259.32      7.83 o 
  -1   6   7      958.51      955.05      9.24 o 
   0   6   7       33.23       31.37      2.87 o 
   1   6   7      839.87      775.02      8.25 o 
   2   6   7        9.58        4.21      1.36 o 
   3   6   7     1184.44     1162.89     18.53 o 
   4   6   7        8.17       11.43      3.72 o 
   5   6   7      444.78      445.88     12.46 o 
   6   6   7      157.92      138.55      7.82 o 
   7   6   7      173.00      164.89     10.97 o 
   8   6   7      367.75      395.39     12.90 o 
   9   6   7       36.41       26.43      5.70 o 
  -8   7   7        2.57        1.50      3.73 o 
  -7   7   7        3.04        5.68      2.92 o 
  -6   7   7        1.18        8.08      3.23 o 
  -5   7   7       51.75       56.58      7.13 o 
  -4   7   7       19.33       15.43      3.30 o 
  -3   7   7        4.91        2.80      2.93 o 
  -2   7   7      403.41      464.83     26.37 o 
  -1   7   7      154.56      154.34      7.57 o 
   0   7   7       42.45       65.73      7.90 o 
   1   7   7        2.31        4.63      2.77 o 
   2   7   7     1115.19     1143.96     16.69 o 
   3   7   7       17.34       17.07      2.54 o 
   4   7   7      175.46      163.61      7.16 o 
   5   7   7       89.59       74.56      8.45 o 
   6   7   7      338.59      322.43     12.80 o 
   7   7   7      171.38      168.87     10.35 o 
   8   7   7      113.60      102.62      7.94 o 
  -8   8   7        0.38        2.17      5.12 o 
  -7   8   7        1.39        0.34      3.25 o 
  -6   8   7       36.72       23.36      4.52 o 
  -5   8   7       17.43       12.17      5.37 o 
  -4   8   7        1.44        3.35      3.32 o 
  -3   8   7        3.16        5.52      3.80 o 
  -2   8   7       68.71       67.87      6.12 o 
  -1   8   7      311.91      324.34     14.53 o 
   0   8   7       72.00       56.52      4.81 o 
   1   8   7       47.09       34.18      4.28 o 
   2   8   7        2.00        7.03      2.59 o 
   3   8   7      491.79      470.48     16.32 o 
   4   8   7       96.71       95.90      7.45 o 
   5   8   7       26.39       27.26      6.05 o 
   6   8   7       77.63       76.82      7.97 o 
   7   8   7      145.58      154.69     12.16 o 
  -7   9   7       69.90       66.82      8.93 o 
  -6   9   7       35.04       19.10      5.94 o 
  -5   9   7       50.36       33.72      6.55 o 
  -4   9   7      119.38      122.22      9.29 o 
  -3   9   7      140.20      162.62      9.58 o 
  -2   9   7       21.76       15.96      4.42 o 
  -1   9   7        7.68        6.62      2.81 o 
   0   9   7        5.47        6.97      5.39 o 
   1   9   7       88.59      108.21      7.25 o 
   2   9   7      206.10      213.33     11.99 o 
   3   9   7       13.23        8.30      3.01 o 
   4   9   7      157.30      144.07      9.95 o 
   5   9   7        0.35        8.97      3.36 o 
   6   9   7       51.29       61.83     18.81 o 
  -5  10   7       63.48       71.14      9.83 o 
  -4  10   7       40.57       40.36      7.84 o 
  -3  10   7        2.40        9.61      3.16 o 
  -2  10   7        1.18        6.28      3.98 o 
  -1  10   7      574.06      589.27     18.86 o 
   0  10   7      500.75      493.51     16.47 o 
   1  10   7      962.78      960.39     26.64 o 
   2  10   7      114.25      113.53      9.24 o 
   3  10   7      371.96      379.23     14.64 o 
   4  10   7      383.98      409.99     15.59 o 
   5  10   7       55.44       67.35      9.25 o 
  -3  11   7       97.10      120.27     10.54 o 
  -2  11   7       31.51       32.47     13.45 o 
  -1  11   7       12.67        5.92      3.31 o 
   0  11   7       95.06      101.63     16.47 o 
   1  11   7       63.20       77.94     12.16 o 
   2  11   7      196.32      235.14     16.49 o 
   3  11   7       14.07       12.68      7.27 o 
 -11   0   8      122.95      120.25     16.49 o 
 -10   0   8       79.66       66.61     13.78 o 
  -9   0   8     1864.85     1894.54     69.54 o 
  -8   0   8      176.26      140.41     11.87 o 
  -7   0   8       14.70        0.80      6.08 o 
  -6   0   8        6.35       25.75     15.26 o 
  -5   0   8     2341.68     2360.12     39.26 o 
  -4   0   8      840.92      790.52     18.45 o 
  -3   0   8      967.84      988.63     16.16 o 
  -2   0   8      480.42      463.48      8.14 o 
  -1   0   8        0.25       46.23      2.73 o 
   0   0   8       18.34       10.86      1.46 o 
   1   0   8     1428.45     1555.72     19.52 o 
   2   0   8     3335.13     3551.03     48.24 o 
   3   0   8       95.42       82.83      6.16 o 
   4   0   8      711.28      633.21     20.07 o 
   5   0   8     2877.41     2889.87     45.51 o 
   6   0   8       62.84       61.32      8.70 o 
   7   0   8        0.77       -4.48      8.27 o 
   8   0   8       34.05       32.22      7.65 o 
   9   0   8      227.25      207.14     24.96 o 
  10   0   8        1.31        7.75      3.83 o 
 -10   1   8        0.50        5.31      3.56 o 
  -9   1   8      117.73      126.66     10.39 o 
  -8   1   8     1004.58     1004.96     22.75 o 
  -7   1   8      181.47      169.22      9.03 o 
  -6   1   8       83.44       81.43      5.43 o 
  -5   1   8        7.86       13.78      2.85 o 
  -4   1   8        3.13        3.11      3.41 o 
  -3   1   8      482.28      474.51      8.79 o 
  -2   1   8      285.02      301.36      4.90 o 
  -1   1   8     1141.37     1177.92     10.82 o 
   0   1   8       16.24       21.43      1.17 o 
   1   1   8      149.43      176.81      2.81 o 
   2   1   8      355.77      306.62      5.45 o 
   3   1   8      791.09      823.92     15.14 o 
   4   1   8      217.17      235.25      8.24 o 
   5   1   8       66.06       47.19      4.19 o 
   6   1   8      559.64      549.56     13.62 o 
   7   1   8      363.89      382.19     16.82 o 
   8   1   8      916.17      977.95     24.51 o 
   9   1   8       22.83       15.27      3.86 o 
  10   1   8       24.87       27.66      6.21 o 
 -10   2   8       14.09       20.69      5.76 o 
  -9   2   8       92.81       89.25      8.71 o 
  -8   2   8       33.06       28.99      5.97 o 
  -7   2   8       26.28       18.91      4.44 o 
  -6   2   8      452.00      460.01     13.08 o 
  -5   2   8       89.90       75.65      7.69 o 
  -4   2   8       78.70      102.14      4.59 o 
  -3   2   8      176.54      184.97      4.53 o 
  -2   2   8       36.03       42.12      3.14 o 
  -1   2   8      966.48     1127.71     13.72 o 
   0   2   8     1546.23     1649.08     24.91 o 
   1   2   8      785.91      869.42     11.16 o 
   2   2   8        6.27        3.76      1.62 o 
   3   2   8     1072.98     1075.63     12.19 o 
   4   2   8       57.20       54.10      4.51 o 
   5   2   8       64.41       69.10      5.90 o 
   6   2   8        4.59        5.95      3.43 o 
   7   2   8        7.25       11.86      3.19 o 
   8   2   8        2.94        8.46      3.29 o 
   9   2   8       86.43       80.29      7.63 o 
  10   2   8       14.89       11.08      4.34 o 
 -10   3   8       66.93       76.00      9.55 o 
  -9   3   8        4.22        6.48      3.19 o 
  -8   3   8        8.51        5.11      3.14 o 
  -7   3   8      355.51      340.95     13.46 o 
  -6   3   8     1550.51     1589.58     22.36 o 
  -5   3   8      121.97      124.64      7.33 o 
  -4   3   8        0.77        2.61      1.41 o 
  -3   3   8       70.64       55.27      3.59 o 
  -2   3   8     1516.14     1516.33     23.21 o 
  -1   3   8        1.40        3.71      2.73 o 
   0   3   8       24.11       27.98      9.09 o 
   1   3   8     6574.49     7258.28     75.08 o 
   2   3   8     4147.76     4620.48     43.27 o 
   3   3   8      170.29      156.99      4.95 o 
   4   3   8      215.09      223.31      8.79 o 
   5   3   8      391.13      406.21     12.05 o 
   6   3   8        8.99        6.70      3.41 o 
   7   3   8       99.08       83.11     10.87 o 
   8   3   8      166.63      171.46     10.05 o 
   9   3   8       83.06       89.29      9.82 o 
  10   3   8        2.10        8.65      3.49 o 
 -10   4   8        2.11        4.54      3.55 o 
  -9   4   8      309.83      338.75     12.07 o 
  -8   4   8        6.68        6.69      4.29 o 
  -7   4   8        0.38        4.32      3.49 o 
  -6   4   8      476.18      453.61     18.70 o 
  -5   4   8     1160.49     1169.94     30.45 o 
  -4   4   8        9.16        4.18      1.58 o 
  -3   4   8      517.09      526.94      8.89 o 
  -2   4   8       94.87      109.90      5.03 o 
  -1   4   8      103.86      136.46      2.85 o 
   0   4   8      202.39      143.46      3.69 o 
   1   4   8      341.18      356.45      8.92 o 
   2   4   8        9.00        2.32      1.21 o 
   3   4   8        7.02        4.51      1.80 o 
   4   4   8     1063.19     1092.24     15.78 o 
   5   4   8     1590.20     1634.14     21.37 o 
   6   4   8      433.74      461.71     13.12 o 
   7   4   8      159.37      149.64      9.20 o 
   8   4   8      116.18      126.82      9.39 o 
   9   4   8      969.93     1014.21     19.42 o 
  -9   5   8       76.47       78.02     10.23 o 
  -8   5   8        9.01       13.02      4.47 o 
  -7   5   8      838.20      874.21     18.14 o 
  -6   5   8     4054.48     4267.01     82.19 o 
  -5   5   8      406.21      412.96     15.22 o 
  -4   5   8      385.29      375.15     10.02 o 
  -3   5   8     1027.65     1063.60     11.27 o 
  -2   5   8       27.84       22.53      1.88 o 
  -1   5   8      543.40      631.11      7.18 o 
   0   5   8       91.25       89.91      3.15 o 
   1   5   8      398.67      416.17      6.49 o 
   2   5   8      373.66      338.51      7.95 o 
   3   5   8      784.09      694.06     11.98 o 
   4   5   8        0.10        1.96      1.77 o 
   5   5   8      114.61      106.28      6.69 o 
   6   5   8        6.56        8.67      2.66 o 
   7   5   8       92.84       73.46      7.08 o 
   8   5   8      196.65      191.67     14.25 o 
   9   5   8       39.29       31.69      6.75 o 
  -9   6   8       17.90        7.50      4.99 o 
  -8   6   8      141.37      129.21      9.63 o 
  -7   6   8      576.45      612.98     19.95 o 
  -6   6   8      146.96      164.81     10.11 o 
  -5   6   8        1.32        3.33      1.98 o 
  -4   6   8      456.03      443.83     11.64 o 
  -3   6   8       29.54       30.22      3.86 o 
  -2   6   8       23.83       17.71      2.28 o 
  -1   6   8     1570.77     1613.01     21.02 o 
   0   6   8      112.11       87.78      3.44 o 
   1   6   8       52.76       51.21      4.43 o 
   2   6   8      422.69      391.04      8.25 o 
   3   6   8       39.61       40.72      4.61 o 
   4   6   8      117.55      102.27      5.70 o 
   5   6   8       11.25        6.84      2.45 o 
   6   6   8       64.56       70.93      6.45 o 
   7   6   8       79.90       74.03      6.70 o 
   8   6   8        0.08        0.40      2.46 o 
   9   6   8       13.76       13.00      5.21 o 
  -8   7   8      213.08      237.83     11.39 o 
  -7   7   8      495.85      496.70     17.47 o 
  -6   7   8      408.58      417.74     19.61 o 
  -5   7   8       18.17       14.55      3.94 o 
  -4   7   8      147.07      143.30      6.70 o 
  -3   7   8      342.10      299.81     11.53 o 
  -2   7   8      556.07      535.61     11.61 o 
  -1   7   8       82.74       62.13      4.75 o 
   0   7   8      104.87       95.94      4.34 o 
   1   7   8       27.21       23.65      3.35 o 
   2   7   8      225.82      221.08      9.18 o 
   3   7   8      110.44       94.36      6.19 o 
   4   7   8      442.87      465.46     12.78 o 
   5   7   8      163.48      167.85      9.27 o 
   6   7   8      317.12      301.25     14.66 o 
   7   7   8      779.97      786.24     17.29 o 
   8   7   8        3.00        2.90      3.48 o 
  -7   8   8        0.00        4.20      4.52 o 
  -6   8   8       23.45       24.32      5.03 o 
  -5   8   8       80.21       93.17      8.86 o 
  -4   8   8      291.91      295.75     13.60 o 
  -3   8   8      548.15      555.90     13.10 o 
  -2   8   8        9.68       11.73      2.91 o 
  -1   8   8     1377.85     1474.37     32.45 o 
   0   8   8      967.08      977.77     20.41 o 
   1   8   8      151.84      147.83      6.23 o 
   2   8   8      803.60      824.62     18.38 o 
   3   8   8       62.93       56.02      6.99 o 
   4   8   8       37.80       37.97      4.62 o 
   5   8   8       62.23       49.44      9.51 o 
   6   8   8      713.74      715.56     19.04 o 
   7   8   8      278.34      274.64     13.66 o 
  -6   9   8       23.97       20.63      5.76 o 
  -5   9   8       14.39       10.97      7.19 o 
  -4   9   8       19.49        8.20      2.76 o 
  -3   9   8       48.08       47.93      7.39 o 
  -2   9   8      192.79      207.87     10.38 o 
  -1   9   8      260.38      265.09      9.21 o 
   0   9   8       21.18       14.74      3.07 o 
   1   9   8      271.43      302.31      9.39 o 
   2   9   8       28.94       24.46      4.93 o 
   3   9   8       67.67       61.68      7.76 o 
   4   9   8        4.91        6.31      3.55 o 
   5   9   8       25.04       22.99      6.72 o 
   6   9   8      373.03      352.61     15.90 o 
  -5  10   8       15.78       18.19      6.22 o 
  -4  10   8       63.49       52.49     13.72 o 
  -3  10   8      193.76      219.71     11.87 o 
  -2  10   8       63.80       70.32      8.38 o 
  -1  10   8       50.37       61.82      8.62 o 
   0  10   8      139.03      142.57     16.10 o 
   1  10   8      197.15      181.95     17.73 o 
   2  10   8        9.75        2.95      4.77 o 
   3  10   8       48.35       63.85     10.63 o 
   4  10   8        8.86       14.49      6.19 o 
   5  10   8       60.56       48.20      8.97 o 
  -3  11   8      218.26      251.07     18.95 o 
  -2  11   8      114.91      108.44     13.71 o 
  -1  11   8       21.04       16.62      8.73 o 
   0  11   8       71.50       94.21     10.97 o 
   1  11   8      126.70      168.87     14.98 o 
   2  11   8      439.44      446.54     36.90 o 
 -10   1   9      260.26      295.42     12.17 o 
  -9   1   9       30.53       22.98      5.75 o 
  -8   1   9      453.19      407.70     12.38 o 
  -7   1   9      373.19      360.30     13.78 o 
  -6   1   9      292.34      280.96     10.19 o 
  -5   1   9      223.99      228.00      8.60 o 
  -4   1   9      157.07      162.27      5.82 o 
  -3   1   9     1061.87     1097.09     13.88 o 
  -2   1   9      537.19      481.73      8.32 o 
  -1   1   9       95.45      129.40      2.46 o 
   0   1   9      379.54      362.63      7.37 o 
   1   1   9     1045.32     1176.52     15.18 o 
   2   1   9      102.01      121.03      3.24 o 
   3   1   9      566.81      508.47      7.52 o 
   4   1   9      932.62      990.78     12.34 o 
   5   1   9      780.44      841.63     19.24 o 
   6   1   9      702.83      651.96     13.85 o 
   7   1   9        0.12        8.54      4.43 o 
   8   1   9      227.20      233.73     11.89 o 
   9   1   9       47.49       45.27      5.10 o 
  10   1   9        1.13       10.00      3.81 o 
 -10   2   9      168.26      189.48     10.35 o 
  -9   2   9      621.19      668.78     21.06 o 
  -8   2   9      108.47      134.03     15.41 o 
  -7   2   9        5.61        6.43      3.06 o 
  -6   2   9      258.84      250.09     10.60 o 
  -5   2   9      298.14      259.95     10.73 o 
  -4   2   9       44.71       58.70      4.08 o 
  -3   2   9     2285.68     2343.81     18.41 o 
  -2   2   9      540.92      477.46      7.18 o 
  -1   2   9      433.99      467.05      8.66 o 
   0   2   9     1473.46     1371.70     37.11 o 
   1   2   9     1524.44     1512.07     18.30 o 
   2   2   9     2051.52     2195.25     20.40 o 
   3   2   9      372.60      352.15      9.29 o 
   4   2   9       22.70       14.58      2.25 o 
   5   2   9     1830.72     1831.52     30.55 o 
   6   2   9      184.11      186.63      9.03 o 
   7   2   9      271.20      262.22     10.58 o 
   8   2   9       29.22       38.14      4.47 o 
   9   2   9     1520.82     1641.59     26.78 o 
  10   2   9       79.45       87.46      8.01 o 
 -10   3   9      321.87      343.06     18.18 o 
  -9   3   9        4.42        8.46      3.18 o 
  -8   3   9       54.74       63.94      5.83 o 
  -7   3   9        8.51       14.37      4.91 o 
  -6   3   9       84.00       78.87      6.32 o 
  -5   3   9        0.87        3.45      2.23 o 
  -4   3   9      447.48      429.30      7.75 o 
  -3   3   9      813.92      857.66      9.53 o 
  -2   3   9     1905.01     2040.05     16.41 o 
  -1   3   9      525.63      521.73      9.47 o 
   0   3   9        8.72        3.65      2.73 o 
   1   3   9      217.97      219.52      5.30 o 
   2   3   9      812.32      909.19      9.95 o 
   3   3   9      479.74      459.83      6.38 o 
   4   3   9      739.15      738.14      9.29 o 
   5   3   9      433.66      412.85     10.78 o 
   6   3   9     2117.21     2152.34     36.14 o 
   7   3   9       59.71       74.13      9.44 o 
   8   3   9      567.46      599.46     19.62 o 
   9   3   9       20.22       17.79      4.95 o 
  10   3   9       39.47       36.08      7.34 o 
 -10   4   9       10.64        8.41      5.44 o 
  -9   4   9        2.92        1.51      3.70 o 
  -8   4   9        7.22        1.93      4.01 o 
  -7   4   9       18.32       21.57      5.95 o 
  -6   4   9        4.94        5.63      3.78 o 
  -5   4   9      126.59      155.83     10.92 o 
  -4   4   9        0.00        2.61      1.42 o 
  -3   4   9      562.28      581.50      8.06 o 
  -2   4   9      950.16      953.70      8.73 o 
  -1   4   9       24.27       21.44      8.84 o 
   0   4   9        4.14       20.45      6.61 o 
   1   4   9       25.58       31.36      3.31 o 
   2   4   9      301.29      306.06      7.86 o 
   3   4   9      130.11      136.82      4.36 o 
   4   4   9       57.67       66.67      4.08 o 
   5   4   9        0.49        3.16      2.03 o 
   6   4   9       32.59       40.01      5.89 o 
   7   4   9        3.15        3.59      3.02 o 
   8   4   9      147.80      133.67      9.51 o 
   9   4   9       26.96       23.17      6.07 o 
  -9   5   9        0.08        7.85      3.07 o 
  -8   5   9       52.68       49.48      6.13 o 
  -7   5   9        3.23        1.36      4.65 o 
  -6   5   9      149.87      158.36      7.78 o 
  -5   5   9       10.21       16.45      3.40 o 
  -4   5   9       31.04       36.30      4.50 o 
  -3   5   9       24.36       19.95      2.58 o 
  -2   5   9       46.71       33.86      4.48 o 
  -1   5   9     1475.49     1516.00     10.30 o 
   0   5   9      349.73      332.31      9.95 o 
   1   5   9        1.71        1.24      0.41 o 
   2   5   9      892.22      920.66     13.92 o 
   3   5   9        3.35        3.32      1.40 o 
   4   5   9        9.49        4.53      1.87 o 
   5   5   9       54.62       45.97      4.67 o 
   6   5   9       19.02       14.66      3.77 o 
   7   5   9      315.41      317.70     12.84 o 
   8   5   9      373.78      368.33     11.93 o 
   9   5   9       61.89       73.80      8.74 o 
  -9   6   9       23.23       22.54      5.82 o 
  -8   6   9      222.15      234.39     10.86 o 
  -7   6   9      849.59      865.73     25.60 o 
  -6   6   9      351.98      333.25     10.33 o 
  -5   6   9      973.91     1027.13     21.93 o 
  -4   6   9      911.96      862.45     15.58 o 
  -3   6   9      639.33      671.93     10.20 o 
  -2   6   9        1.03        0.45      1.02 o 
  -1   6   9        2.35        4.85      1.32 o 
   0   6   9     1477.58     1509.87     19.46 o 
   1   6   9     1191.85     1212.09     18.37 o 
   2   6   9      534.00      526.36      7.20 o 
   3   6   9      141.59      152.47      7.02 o 
   4   6   9       22.88       23.46      3.14 o 
   5   6   9      310.76      358.91     16.02 o 
   6   6   9      244.01      251.68     11.47 o 
   7   6   9       14.05        9.05      4.45 o 
   8   6   9       10.83        8.02      3.88 o 
  -8   7   9      234.78      250.46     13.51 o 
  -7   7   9      114.39      122.45      9.53 o 
  -6   7   9        5.21        5.55      3.49 o 
  -5   7   9      636.42      597.80     12.71 o 
  -4   7   9        1.10        1.31      2.30 o 
  -3   7   9      360.31      354.33     10.97 o 
  -2   7   9        7.08        8.57      2.44 o 
  -1   7   9      293.29      259.63      9.67 o 
   0   7   9      178.02      155.85      5.32 o 
   1   7   9       56.06       54.26      4.36 o 
   2   7   9        0.94        4.03      3.00 o 
   3   7   9       42.74       36.44      4.32 o 
   4   7   9       14.72       12.44      6.06 o 
   5   7   9      212.12      211.98     10.68 o 
   6   7   9      125.64      134.32     11.97 o 
   7   7   9       14.60       13.14      4.53 o 
   8   7   9      187.37      184.64     15.30 o 
  -7   8   9        9.31        6.89      9.23 o 
  -6   8   9        0.54       -3.12      5.89 o 
  -5   8   9       13.85        5.43      5.12 o 
  -4   8   9        6.38        8.64      5.72 o 
  -3   8   9        0.17        5.32      3.83 o 
  -2   8   9       46.57       43.60      9.24 o 
  -1   8   9      211.57      191.79      8.53 o 
   0   8   9      150.62      148.72      6.40 o 
   1   8   9       65.53       67.18      7.35 o 
   2   8   9        5.16        2.96      2.05 o 
   3   8   9      159.76      152.56     11.42 o 
   4   8   9        5.61        5.25      4.45 o 
   5   8   9        6.87        8.40     12.74 o 
   6   8   9        0.59        4.73      4.05 o 
   7   8   9        0.70        3.67      4.50 o 
  -6   9   9      119.53      129.94     11.49 o 
  -5   9   9        0.04        4.25      5.61 o 
  -4   9   9       10.88       13.18      4.64 o 
  -3   9   9        9.09        8.76      4.00 o 
  -2   9   9      174.22      175.99     12.44 o 
  -1   9   9        6.45        6.71      3.54 o 
   0   9   9       45.19       53.67     10.53 o 
   1   9   9       36.58       26.07      6.49 o 
   2   9   9      384.54      417.72     19.14 o 
   3   9   9        0.04       -4.26      3.69 o 
   4   9   9        5.99        5.17      3.85 o 
   5   9   9        1.30       -0.68      6.23 o 
   6   9   9       10.57       11.88      5.12 o 
  -4  10   9       19.65       27.24      7.36 o 
  -3  10   9      151.13      180.45     14.93 o 
  -2  10   9        1.13        5.45      7.05 o 
  -1  10   9       27.22       21.02     10.74 o 
   0  10   9       61.47       87.33     13.93 o 
   1  10   9      540.18      597.12     23.84 o 
   2  10   9      114.06       93.92     20.64 o 
   3  10   9        0.90       -8.24      6.68 o 
   4  10   9        3.42        2.60      8.97 o 
  -2  11   9       96.38       99.50     14.72 o 
  -1  11   9      190.17      243.78     19.41 o 
   0  11   9      473.06      553.18     24.17 o 
   1  11   9        0.79       14.36      6.55 o 
 -10   0  10      218.83      204.78     18.08 o 
  -9   0  10      305.78      325.19     27.35 o 
  -8   0  10      586.34      574.83     22.73 o 
  -7   0  10      284.66      277.11     14.12 o 
  -6   0  10        4.57       10.61      5.13 o 
  -5   0  10      828.27      848.78     18.19 o 
  -4   0  10      882.56      855.67     18.54 o 
  -3   0  10      845.64      814.63     13.19 o 
  -2   0  10        6.38        2.47      1.23 o 
  -1   0  10      905.19     1046.49     60.47 o 
   0   0  10     1849.09     1853.35     27.80 o 
   1   0  10      530.78      474.46      8.99 o 
   2   0  10       32.30       24.48      2.41 o 
   3   0  10     1753.59     1933.29     23.09 o 
   4   0  10      159.85      152.98      8.96 o 
   5   0  10       16.30       11.45      3.60 o 
   6   0  10       14.32        9.46      4.53 o 
   7   0  10     2642.40     2911.14     71.92 o 
   8   0  10      889.79      948.60     38.46 o 
   9   0  10       81.67       94.09     12.56 o 
  10   0  10      274.25      311.76     23.42 o 
 -10   1  10      170.12      188.28     12.01 o 
  -9   1  10      462.54      445.39     18.73 o 
  -8   1  10      150.00      146.13      9.65 o 
  -7   1  10      165.29      177.01      9.53 o 
  -6   1  10      543.39      544.23     11.95 o 
  -5   1  10        0.35       -0.31      2.38 o 
  -4   1  10       23.12       21.75      2.85 o 
  -3   1  10        4.21        5.09      2.07 o 
  -2   1  10       87.47       96.64      3.52 o 
  -1   1  10      662.00      609.30      7.55 o 
   0   1  10      956.99      982.71      9.84 o 
   1   1  10      155.92      154.83      3.35 o 
   2   1  10      858.81      846.84      8.98 o 
   3   1  10      585.26      553.26      8.03 o 
   4   1  10      512.67      481.65      7.80 o 
   5   1  10      217.51      214.68      8.35 o 
   6   1  10      185.86      190.27      8.86 o 
   7   1  10      284.77      288.23     11.95 o 
   8   1  10      774.24      816.93     24.33 o 
   9   1  10       14.91        8.81     10.00 o 
  10   1  10      130.56      108.19     10.67 o 
 -10   2  10       12.78       13.24      5.14 o 
  -9   2  10      139.27      141.49      9.89 o 
  -8   2  10        0.20        7.52      3.59 o 
  -7   2  10      158.00      165.20     12.40 o 
  -6   2  10       35.63       41.71      5.75 o 
  -5   2  10       80.70       74.15      5.36 o 
  -4   2  10      325.04      300.90      8.49 o 
  -3   2  10      204.52      228.80      6.51 o 
  -2   2  10       61.37       56.49      2.08 o 
  -1   2  10      210.25      209.84      5.01 o 
   0   2  10       36.88       42.45     14.31 o 
   1   2  10      258.43      272.50      6.07 o 
   2   2  10      419.47      447.49      5.26 o 
   3   2  10      210.48      245.97      6.60 o 
   4   2  10       23.56       28.84      2.71 o 
   5   2  10       79.48       84.11      5.80 o 
   6   2  10       26.28       41.04      5.02 o 
   7   2  10      431.20      454.06     14.34 o 
   8   2  10       32.78       22.37      5.25 o 
   9   2  10        5.34        4.88      4.00 o 
 -10   3  10       37.38       26.92      6.69 o 
  -9   3  10       39.49       27.82      5.90 o 
  -8   3  10        0.01        6.86      2.77 o 
  -7   3  10        0.68        4.63      5.28 o 
  -6   3  10      931.73      921.68     17.18 o 
  -5   3  10     1836.41     1837.37     22.58 o 
  -4   3  10      185.44      187.38      6.21 o 
  -3   3  10      194.38      206.67      5.50 o 
  -2   3  10     1403.23     1252.84     14.53 o 
  -1   3  10       19.97       31.31      5.89 o 
   0   3  10      163.82      186.43     10.53 o 
   1   3  10       12.47        8.21      2.42 o 
   2   3  10       94.32       75.48      3.96 o 
   3   3  10      441.08      445.38     11.01 o 
   4   3  10      472.25      509.99      9.79 o 
   5   3  10      447.63      458.95     10.37 o 
   6   3  10      777.56      807.43     18.28 o 
   7   3  10       39.83       45.94      5.81 o 
   8   3  10        8.07       12.61      4.29 o 
   9   3  10       38.61       36.47      6.15 o 
  -9   4  10       72.81       70.56      9.45 o 
  -8   4  10       30.24       34.20      8.99 o 
  -7   4  10       90.73      101.93     10.41 o 
  -6   4  10     1809.48     1913.18     35.39 o 
  -5   4  10       30.57       28.40      4.41 o 
  -4   4  10       11.60       11.90      2.71 o 
  -3   4  10     1129.43     1169.13     12.37 o 
  -2   4  10       24.96       14.68      2.75 o 
  -1   4  10      486.25      536.22     11.83 o 
   0   4  10       14.36       21.24      7.54 o 
   1   4  10      326.66      303.09     10.68 o 
   2   4  10     2608.06     2613.89     20.74 o 
   3   4  10      428.56      445.88      7.51 o 
   4   4  10       30.99       31.80      3.85 o 
   5   4  10      606.35      600.43     12.51 o 
   6   4  10      198.48      221.08      9.24 o 
   7   4  10        1.61        3.65      2.05 o 
   8   4  10       60.85       51.79      7.29 o 
   9   4  10      129.09      111.73     17.69 o 
  -9   5  10       10.40        9.71      7.04 o 
  -8   5  10       23.32       11.61      2.96 o 
  -7   5  10        4.02        2.65      2.94 o 
  -6   5  10      528.00      554.29     13.41 o 
  -5   5  10      887.51      926.16     18.03 o 
  -4   5  10       82.80       80.00      4.51 o 
  -3   5  10      124.95      113.24      7.76 o 
  -2   5  10     1136.05     1162.93     15.16 o 
  -1   5  10      604.64      592.48     11.30 o 
   0   5  10       92.27       85.69      3.87 o 
   1   5  10      303.27      324.35      8.89 o 
   2   5  10     1657.33     1698.31     27.50 o 
   3   5  10     1454.08     1460.89     14.67 o 
   4   5  10        0.74        0.30      4.60 o 
   5   5  10       82.06       61.89      6.22 o 
   6   5  10       20.06       12.68      3.23 o 
   7   5  10      212.22      206.75     12.22 o 
   8   5  10       40.90       45.10     10.39 o 
  -8   6  10        8.25        2.61      2.96 o 
  -7   6  10        3.29       -2.33      3.59 o 
  -6   6  10      350.67      339.85     10.51 o 
  -5   6  10      180.99      181.38      8.46 o 
  -4   6  10       41.35       33.78      4.21 o 
  -3   6  10        6.73        2.40      2.09 o 
  -2   6  10      863.86      851.82      9.27 o 
  -1   6  10      392.91      406.26     10.75 o 
   0   6  10       47.10       30.10      2.98 o 
   1   6  10      516.55      519.57     13.12 o 
   2   6  10      501.54      476.49     11.60 o 
   3   6  10      113.07      107.32      5.57 o 
   4   6  10      136.28      120.33      5.92 o 
   5   6  10        7.71       10.43      7.49 o 
   6   6  10        1.79        3.56      2.38 o 
   7   6  10        3.28        4.84      4.79 o 
   8   6  10        0.74        8.33      4.28 o 
  -8   7  10       38.10       25.46      6.19 o 
  -7   7  10        0.01        2.68      8.81 o 
  -6   7  10       29.31       26.15     33.33 o 
  -5   7  10        0.02        3.27      2.13 o 
  -4   7  10      232.38      205.27      8.73 o 
  -3   7  10       88.36       57.66      5.31 o 
  -2   7  10      678.33      688.71     15.53 o 
  -1   7  10     1672.94     1713.26     23.32 o 
   0   7  10      822.65      822.86     13.66 o 
   1   7  10      179.24      192.06      6.10 o 
   2   7  10      895.48      894.89     22.50 o 
   3   7  10      237.16      228.10     12.68 o 
   4   7  10      249.87      250.02     12.89 o 
   5   7  10        0.13        3.00      3.26 o 
   6   7  10        4.03        5.13      3.60 o 
   7   7  10       13.59       17.28      6.41 o 
  -7   8  10      163.79      174.48     19.15 o 
  -6   8  10       12.57       16.83      8.46 o 
  -5   8  10      161.37      150.65     11.80 o 
  -4   8  10       36.66       58.65      9.19 o 
  -3   8  10      196.95      199.80     12.71 o 
  -2   8  10      176.25      174.21     12.92 o 
  -1   8  10       13.67        7.26      4.28 o 
   0   8  10      211.05      219.15     20.37 o 
   1   8  10      370.82      374.59     12.86 o 
   2   8  10       11.87       10.04      4.06 o 
   3   8  10        8.78        9.78      4.67 o 
   4   8  10      144.81      129.55     10.54 o 
   5   8  10       89.72      102.91     10.29 o 
   6   8  10       91.12      110.77      9.18 o 
  -6   9  10       33.61       25.81      7.35 o 
  -5   9  10       47.27       67.27     10.29 o 
  -4   9  10       77.77       82.05     12.47 o 
  -3   9  10      252.08      242.56     21.63 o 
  -2   9  10      103.28       94.72     14.23 o 
  -1   9  10      388.37      422.67     40.08 o 
   0   9  10      204.55      241.18     19.25 o 
   2   9  10       19.08       19.81      8.13 o 
   3   9  10       93.47      128.10     19.18 o 
   4   9  10      111.79      135.51     20.18 o 
   5   9  10      295.91      343.60     20.38 o 
  -4  10  10      108.26      153.73     20.00 o 
  -3  10  10        4.13       28.74     18.10 o 
  -2  10  10       20.73       31.65     11.39 o 
  -1  10  10       82.09      111.97     18.73 o 
   0  10  10       36.54       24.73      8.58 o 
   1  10  10        2.81       14.21      5.12 o 
   2  10  10        9.29       11.38      5.99 o 
   3  10  10       10.98       10.96      7.31 o 
 -10   1  11      207.18      226.77     11.95 o 
  -9   1  11      221.69      248.89     12.56 o 
  -8   1  11       19.36       16.65      3.95 o 
  -7   1  11       50.09       38.49      5.58 o 
  -6   1  11      329.34      334.76     12.64 o 
  -5   1  11      373.24      353.98     11.43 o 
  -4   1  11       51.82       50.61      3.72 o 
  -3   1  11       57.51       69.94      3.68 o 
  -2   1  11     1257.05     1350.64     16.06 o 
  -1   1  11        1.54        2.46      0.84 o 
   0   1  11      151.99      118.49      3.19 o 
   1   1  11      259.69      306.55      6.70 o 
   2   1  11      253.91      247.93      6.36 o 
   3   1  11       25.92       16.55      2.17 o 
   4   1  11        8.09        0.99      1.03 o 
   5   1  11       58.61       58.61      4.81 o 
   6   1  11        9.02        8.17      3.19 o 
   7   1  11      105.50      113.75      8.94 o 
   8   1  11      158.76      171.24     11.59 o 
   9   1  11      987.62     1055.52     26.76 o 
 -10   2  11       72.98       85.33      8.22 o 
  -9   2  11       34.19       40.91      7.37 o 
  -8   2  11      603.57      600.11     19.43 o 
  -7   2  11      277.26      289.28     10.36 o 
  -6   2  11      900.41      949.04     17.59 o 
  -5   2  11      378.21      369.50     15.00 o 
  -4   2  11      824.54      803.52     13.58 o 
  -3   2  11     4226.76     4435.71     29.61 o 
  -2   2  11       19.31        8.10      1.28 o 
  -1   2  11       29.14       28.13      2.69 o 
   0   2  11       40.43       46.53      3.52 o 
   1   2  11       37.95       25.83      4.04 o 
   2   2  11        1.14        1.26      0.75 o 
   3   2  11     1119.30     1139.00     10.57 o 
   4   2  11      263.84      283.29      7.84 o 
   5   2  11      557.89      510.35     10.87 o 
   6   2  11      631.62      667.83     16.27 o 
   7   2  11      584.56      621.59     13.33 o 
   8   2  11      126.39      118.25      8.86 o 
   9   2  11       69.14       58.08      7.68 o 
  -9   3  11        2.88        5.06      3.72 o 
  -8   3  11      161.61      176.52     11.49 o 
  -7   3  11       79.73       88.41      7.97 o 
  -6   3  11       27.40       27.47      4.50 o 
  -5   3  11     1033.43     1088.98     16.37 o 
  -4   3  11      597.79      590.61     16.54 o 
  -3   3  11       45.51       52.71      2.43 o 
  -2   3  11     1227.76     1241.43     12.06 o 
  -1   3  11      100.48      111.81      3.95 o 
   0   3  11      611.11      547.21     15.60 o 
   1   3  11      561.60      546.02      6.11 o 
   2   3  11      468.38      498.07      8.29 o 
   3   3  11       64.12       47.71      4.66 o 
   4   3  11      327.60      308.85      9.93 o 
   5   3  11        0.10        0.93      1.91 o 
   6   3  11        0.06        4.11      2.33 o 
   7   3  11      150.79      135.42      9.72 o 
   8   3  11       58.29       57.26      7.58 o 
   9   3  11      650.61      663.29     16.80 o 
  -9   4  11        2.72        9.84      6.61 o 
  -8   4  11        5.99        2.00      3.39 o 
  -7   4  11      440.30      439.25     11.71 o 
  -6   4  11       93.91       98.24      6.59 o 
  -5   4  11       20.45       11.18      3.93 o 
  -4   4  11       42.01       30.14      3.75 o 
  -3   4  11      187.46      188.43      5.36 o 
  -2   4  11       83.25       71.19      5.02 o 
  -1   4  11        3.71        3.26      2.36 o 
   0   4  11      242.31      251.95     13.50 o 
   1   4  11        0.14        1.70      1.03 o 
   2   4  11       72.49       57.85      7.81 o 
   3   4  11       78.40       69.82      3.78 o 
   4   4  11      144.97      154.27      6.96 o 
   5   4  11       65.51       58.24      5.43 o 
   6   4  11      109.30      109.80      8.11 o 
   7   4  11       19.78       13.57      5.19 o 
   8   4  11       29.93       18.93      5.10 o 
   9   4  11       70.41       74.12     10.21 o 
  -9   5  11       68.72       74.82      9.31 o 
  -8   5  11       73.18       78.74      8.24 o 
  -7   5  11      467.19      467.59     16.28 o 
  -6   5  11      563.73      596.95     12.70 o 
  -5   5  11        1.41        5.36     16.12 o 
  -4   5  11       79.68       86.43      5.31 o 
  -3   5  11      130.59      130.44      5.00 o 
  -2   5  11       16.10       15.17      2.40 o 
  -1   5  11        2.22        1.43      1.03 o 
   0   5  11     1031.57      996.86     45.18 o 
   1   5  11      160.69      151.91      5.44 o 
   2   5  11       21.90       19.43      3.64 o 
   3   5  11       98.65       93.59      5.41 o 
   4   5  11      483.03      464.40     11.48 o 
   5   5  11      218.68      235.18      9.27 o 
   6   5  11      159.58      162.44      9.36 o 
   7   5  11      129.97      120.20     10.29 o 
   8   5  11      141.02      155.37     11.21 o 
  -8   6  11       65.73       72.37      9.21 o 
  -7   6  11        7.52        7.81      4.31 o 
  -6   6  11       69.51       47.35      7.52 o 
  -5   6  11        0.00        3.89      2.13 o 
  -4   6  11       65.53       52.94      5.03 o 
  -3   6  11      525.03      523.06     13.00 o 
  -2   6  11     1456.72     1500.23     25.71 o 
  -1   6  11      535.29      483.77     10.84 o 
   0   6  11        4.94        2.82      1.01 o 
   1   6  11     2689.25     2826.70     40.33 o 
   2   6  11       23.94       13.68      3.75 o 
   3   6  11       60.04       57.23     10.97 o 
   4   6  11       75.17       73.46      9.42 o 
   5   6  11      351.46      340.50     12.22 o 
   6   6  11      467.93      479.38     19.17 o 
   7   6  11      484.36      490.00     21.38 o 
   8   6  11       27.10       21.03      5.41 o 
  -7   7  11      128.55      118.52     14.74 o 
  -6   7  11      667.00      665.72     17.79 o 
  -5   7  11      610.53      677.92     24.58 o 
  -4   7  11        0.25        1.33      2.95 o 
  -3   7  11      209.76      185.21     10.26 o 
  -2   7  11      600.83      580.73     16.74 o 
  -1   7  11       46.85       28.45      5.99 o 
   0   7  11      105.42      116.07     10.32 o 
   1   7  11       49.06       39.71      6.43 o 
   2   7  11        0.03        4.57      3.50 o 
   3   7  11      258.34      251.42     11.63 o 
   4   7  11      174.10      166.72     19.29 o 
   5   7  11        4.45        8.54      5.08 o 
   6   7  11      131.05      170.18     21.81 o 
   7   7  11        5.07        4.47      4.12 o 
  -6   8  11       10.71       13.09      5.21 o 
  -5   8  11        6.67        7.62      5.20 o 
  -4   8  11       17.50       14.58      4.00 o 
  -3   8  11       73.99       62.71      7.72 o 
  -2   8  11       69.57       82.15     11.46 o 
  -1   8  11      151.60      158.34     14.72 o 
   0   8  11       12.23       28.68      8.83 o 
   1   8  11        4.58        6.54      6.06 o 
   2   8  11      181.79      168.79     15.02 o 
   3   8  11       57.75       53.96     11.42 o 
   4   8  11       20.04       23.01      5.87 o 
   5   8  11        0.02        3.41     17.79 o 
   6   8  11        1.30       -3.97      6.01 o 
  -5   9  11      154.62      164.72     15.92 o 
  -4   9  11        0.01        1.36      6.62 o 
  -3   9  11       10.60        7.50      8.37 o 
  -2   9  11      133.67      130.92     22.16 o 
  -1   9  11       17.16        8.04      6.01 o 
   0   9  11       52.30       67.61     12.21 o 
   1   9  11       66.01       41.75     11.96 o 
   2   9  11       17.18       10.29      9.23 o 
   3   9  11        0.08        5.39      4.51 o 
   4   9  11       40.10       44.84     20.17 o 
   5   9  11      271.44      257.69     23.81 o 
  -3  10  11      159.27      180.80     23.00 o 
  -2  10  11      178.70      203.07     17.35 o 
  -1  10  11       18.38       13.69      8.46 o 
   0  10  11       32.94       38.51     12.20 o 
   1  10  11      193.23      232.20     18.73 o 
   2  10  11       36.82       30.04      9.43 o 
   3  10  11      166.28      192.16     19.93 o 
 -10   0  12       26.09       13.62      7.46 o 
  -9   0  12       26.99       26.75      6.86 o 
  -8   0  12       81.56       74.57     16.16 o 
  -7   0  12      926.76      946.02     25.56 o 
  -6   0  12      179.84      181.24     12.14 o 
  -5   0  12       41.00       53.10      8.25 o 
  -4   0  12        0.20        7.36      5.22 o 
  -3   0  12      606.19      637.17     15.51 o 
  -2   0  12      284.41      275.51      9.48 o 
  -1   0  12      322.73      281.37      8.57 o 
   0   0  12     1289.91     1268.90     20.00 o 
   1   0  12     1831.61     1902.47     23.88 o 
   2   0  12     1734.04     1800.66     17.01 o 
   3   0  12        2.97        6.51      2.05 o 
   4   0  12      100.77       84.45      6.68 o 
   5   0  12       68.52       68.03      6.69 o 
   6   0  12       68.46       56.69     19.71 o 
   7   0  12        9.01        9.35      4.45 o 
   8   0  12      194.60      224.30     18.00 o 
   9   0  12        0.03       -4.29     11.30 o 
 -10   1  12       43.70       35.48      7.60 o 
  -9   1  12        5.15        9.09      3.61 o 
  -8   1  12      471.59      479.46     16.51 o 
  -7   1  12      627.43      615.31     14.11 o 
  -6   1  12      104.22       98.14      6.10 o 
  -5   1  12      170.34      170.36      8.23 o 
  -4   1  12      928.09      950.51     17.71 o 
  -3   1  12      500.81      475.72      8.23 o 
  -2   1  12      418.03      442.44      6.06 o 
  -1   1  12      295.43      301.39      7.18 o 
   0   1  12     1122.00     1092.28     10.53 o 
   1   1  12      880.98      882.33      9.65 o 
   2   1  12      738.47      783.89      7.43 o 
   3   1  12      207.02      189.18      5.75 o 
   4   1  12      732.63      672.82     25.25 o 
   5   1  12       85.41       94.22      6.49 o 
   6   1  12      169.00      162.70      6.99 o 
   7   1  12       72.38       71.39      5.63 o 
   8   1  12       52.47       54.04      5.61 o 
   9   1  12      126.85      151.37     11.40 o 
  -9   2  12      109.66       97.20     11.63 o 
  -8   2  12       92.00       67.07      7.70 o 
  -7   2  12       68.96       74.90      6.27 o 
  -6   2  12      441.61      440.88     12.23 o 
  -5   2  12      510.97      491.98     10.56 o 
  -4   2  12        0.28        5.09      1.53 o 
  -3   2  12      325.63      293.72      8.45 o 
  -2   2  12       56.72       40.42      1.99 o 
  -1   2  12      438.45      444.09     14.97 o 
   0   2  12     2608.33     2756.76     17.94 o 
   1   2  12       99.13      101.49      8.53 o 
   2   2  12      570.90      624.70      8.36 o 
   3   2  12      150.13      150.47      7.63 o 
   4   2  12       15.41        9.08      2.06 o 
   5   2  12       23.73       20.07      3.22 o 
   6   2  12      101.91      105.46      7.72 o 
   7   2  12       19.48       21.85      4.79 o 
   8   2  12      197.37      211.09      8.96 o 
   9   2  12       36.91       29.00      6.27 o 
  -9   3  12       24.31       21.42      5.60 o 
  -8   3  12       14.42       12.69      4.44 o 
  -7   3  12       14.72       11.31      3.70 o 
  -6   3  12        3.18        3.23      2.86 o 
  -5   3  12       23.38       16.42      3.52 o 
  -4   3  12      247.99      222.43      7.81 o 
  -3   3  12      187.16      163.92      4.43 o 
  -2   3  12       51.58       38.65      3.37 o 
  -1   3  12      709.78      630.78      8.13 o 
   0   3  12      593.01      558.01     20.21 o 
   1   3  12      483.30      492.05     15.20 o 
   2   3  12      696.17      760.33     15.58 o 
   3   3  12        2.03        2.17      1.00 o 
   4   3  12      114.28      116.08      5.77 o 
   5   3  12      930.99      956.22     19.82 o 
   6   3  12       55.25       36.18      7.27 o 
   7   3  12       98.12       98.10      8.81 o 
   8   3  12       97.84       82.76      7.50 o 
   9   3  12      145.57      131.53     20.87 o 
  -9   4  12      126.50      131.89     10.36 o 
  -8   4  12      103.69      126.42      9.41 o 
  -7   4  12      278.08      281.12     13.15 o 
  -6   4  12      181.53      192.44      9.15 o 
  -5   4  12       82.56       82.23      7.42 o 
  -4   4  12      128.23      110.81      6.94 o 
  -3   4  12      326.19      319.08     13.77 o 
  -2   4  12      223.17      218.05      7.01 o 
  -1   4  12      133.14      148.83     10.56 o 
   0   4  12      205.95      226.00     12.74 o 
   1   4  12      774.41      756.48     28.11 o 
   2   4  12     2284.09     2380.43     30.49 o 
   3   4  12      564.17      553.34     10.51 o 
   4   4  12      298.71      294.41     10.54 o 
   5   4  12        9.24        7.33      3.47 o 
   6   4  12      107.56      114.95      7.51 o 
   7   4  12       24.84       28.21      5.92 o 
   8   4  12        0.03       15.13      5.50 o 
  -8   5  12       31.40       22.29      5.96 o 
  -7   5  12        0.34        5.14      2.64 o 
  -6   5  12      130.05      119.16      7.87 o 
  -5   5  12      357.43      322.31      9.34 o 
  -4   5  12      100.67      104.24      4.85 o 
  -3   5  12      432.12      444.96     21.79 o 
  -2   5  12       24.04       19.02      3.13 o 
  -1   5  12      254.30      295.87     17.43 o 
   0   5  12      217.63      217.01     15.35 o 
   1   5  12      522.27      498.26     18.03 o 
   2   5  12      412.46      425.74     20.01 o 
   3   5  12        9.17        9.37      4.79 o 
   4   5  12      201.59      210.99      9.32 o 
   5   5  12      704.29      694.22     15.82 o 
   6   5  12       12.69       11.62      4.93 o 
   7   5  12      758.89      800.40     32.52 o 
   8   5  12      196.62      194.34     22.98 o 
  -8   6  12        0.26        5.26      4.51 o 
  -7   6  12        3.92        5.66      3.64 o 
  -6   6  12      412.84      438.45     19.16 o 
  -5   6  12      321.84      315.60     11.67 o 
  -4   6  12        9.10       10.44      3.59 o 
  -3   6  12      155.08      144.62     10.80 o 
  -2   6  12       88.69      109.69      9.66 o 
  -1   6  12       34.86       23.16      8.79 o 
   0   6  12      780.98      793.02     33.88 o 
   1   6  12      203.62      232.21     17.82 o 
   2   6  12      192.61      180.14      7.46 o 
   3   6  12      279.71      282.21     11.77 o 
   4   6  12      101.58      110.38      8.50 o 
   5   6  12       47.19       51.19     10.61 o 
   6   6  12      189.22      178.43     19.77 o 
   7   6  12       60.88       40.62      9.55 o 
  -7   7  12       73.62       98.86     10.13 o 
  -6   7  12       24.36       19.07     12.12 o 
  -5   7  12        4.22        2.81      3.78 o 
  -4   7  12       49.39       75.74     11.80 o 
  -3   7  12      228.74      211.15     16.71 o 
  -2   7  12       11.50       24.60     13.15 o 
  -1   7  12       37.94       34.33      7.69 o 
   0   7  12      419.60      425.76     18.54 o 
   1   7  12      327.89      339.91     22.35 o 
   2   7  12       13.00       16.15      5.42 o 
   3   7  12      214.42      208.16     16.79 o 
   4   7  12      515.93      566.91     38.66 o 
   5   7  12      117.37      144.14     15.32 o 
   6   7  12       33.97       33.54     12.62 o 
  -6   8  12       35.21       26.15     10.16 o 
  -5   8  12      137.97      108.56     27.80 o 
  -4   8  12       93.40       82.88     11.98 o 
  -3   8  12      295.84      345.52     21.77 o 
  -2   8  12       87.64      115.45     13.51 o 
  -1   8  12       20.08       18.75     10.05 o 
   0   8  12      138.11      137.27     14.08 o 
   1   8  12      168.29      169.37     16.33 o 
   2   8  12      225.14      270.32     23.60 o 
   3   8  12      344.29      340.87     20.65 o 
   4   8  12      108.02      130.76     19.81 o 
   5   8  12        8.18       11.46      5.96 o 
  -5   9  12        3.62        9.58      7.20 o 
  -4   9  12       32.49       32.62     25.33 o 
  -3   9  12       98.95       87.51     15.76 o 
  -2   9  12       35.86       38.26     10.98 o 
  -1   9  12       68.33       97.15     14.35 o 
   0   9  12      438.75      473.11     21.03 o 
   1   9  12      355.55      376.49     20.84 o 
   2   9  12        0.42        6.00      4.23 o 
   3   9  12      208.79      218.55     16.08 o 
   4   9  12      325.24      353.90     25.88 o 
  -2  10  12      141.71      182.55     19.18 o 
  -1  10  12       22.62       16.61      8.94 o 
   0  10  12       65.12       87.43     12.53 o 
   1  10  12      125.24      166.00     16.02 o 
   2  10  12       14.35       10.35      6.21 o 
  -9   1  13        7.82        7.97      4.03 o 
  -8   1  13      433.60      394.55     14.30 o 
  -7   1  13      460.71      479.41     11.96 o 
  -6   1  13       15.90       13.72      3.27 o 
  -5   1  13      932.50      926.95     16.26 o 
  -4   1  13     2132.79     2214.59     34.67 o 
  -3   1  13      133.98      132.21      5.01 o 
  -2   1  13       42.74       43.99      2.27 o 
  -1   1  13      228.63      201.83      5.23 o 
   0   1  13        2.20        5.63      2.14 o 
   1   1  13      437.23      437.35      5.27 o 
   2   1  13       22.01       21.60      2.65 o 
   3   1  13        0.83        3.99      1.22 o 
   4   1  13      255.79      241.61      9.11 o 
   5   1  13       16.07        9.83      2.37 o 
   6   1  13        0.13        3.04      2.92 o 
   7   1  13       57.75       63.86      6.36 o 
   8   1  13       56.90       57.99      6.25 o 
   9   1  13       23.68       12.04      3.31 o 
  -9   2  13      101.38       83.99      7.49 o 
  -8   2  13        9.14       10.41      3.19 o 
  -7   2  13       27.77       12.51      3.43 o 
  -6   2  13      157.23      181.93      8.56 o 
  -5   2  13     1406.56     1503.96     22.29 o 
  -4   2  13       22.94       18.73      4.04 o 
  -3   2  13      322.03      345.55      7.75 o 
  -2   2  13      850.53      837.65     15.16 o 
  -1   2  13      743.25      706.19     14.88 o 
   0   2  13       60.56       41.82      2.86 o 
   1   2  13       17.22       21.07      3.26 o 
   2   2  13     1014.85     1066.23     15.69 o 
   3   2  13      276.62      249.95      7.99 o 
   4   2  13      176.15      180.29      7.61 o 
   5   2  13      692.21      687.17     22.43 o 
   6   2  13      156.37      146.25      9.86 o 
   7   2  13      466.20      476.33     16.91 o 
   8   2  13      492.22      484.48     13.29 o 
  -9   3  13       67.94       68.13      8.23 o 
  -8   3  13        1.10        4.25      3.75 o 
  -7   3  13       28.42       15.98      3.89 o 
  -6   3  13      216.66      215.93      9.25 o 
  -5   3  13       55.04       57.80      5.98 o 
  -4   3  13      211.72      215.41      8.43 o 
  -3   3  13      425.47      369.14     12.84 o 
  -2   3  13      689.92      691.65     13.14 o 
  -1   3  13        9.31        3.91      3.54 o 
   0   3  13        1.66        3.72      2.66 o 
   1   3  13     1342.45     1468.43     36.58 o 
   2   3  13        1.71        2.61      2.41 o 
   3   3  13      122.17      106.26     11.46 o 
   4   3  13      819.47      811.66     15.39 o 
   5   3  13        4.07        8.05      2.59 o 
   6   3  13       45.77       49.83      4.98 o 
   7   3  13      419.19      404.27     16.94 o 
   8   3  13       26.53       24.16      5.98 o 
  -8   4  13       22.20       18.41      6.34 o 
  -7   4  13       53.41       51.16      7.22 o 
  -6   4  13       58.82       57.51      5.78 o 
  -5   4  13      458.66      434.82     10.66 o 
  -4   4  13       47.58       38.48      6.15 o 
  -3   4  13      131.79      144.64      8.48 o 
  -2   4  13       70.80       58.65      4.28 o 
  -1   4  13        3.57        5.21      4.27 o 
   0   4  13        7.15        7.02      3.70 o 
   1   4  13      940.29      934.62     22.99 o 
   2   4  13        2.67        1.41      2.67 o 
   3   4  13       17.38       15.15      4.72 o 
   4   4  13       54.86       52.54      8.60 o 
   5   4  13      107.80       90.81      9.41 o 
   6   4  13       45.50       37.55      8.28 o 
   7   4  13       91.21       79.45      9.21 o 
   8   4  13       65.45       70.58     10.17 o 
  -8   5  13      332.03      372.39     15.96 o 
  -7   5  13       10.00       10.03      4.52 o 
  -6   5  13      116.28      100.70     16.56 o 
  -5   5  13      225.42      207.23     12.22 o 
  -4   5  13       59.13       71.29      9.39 o 
  -3   5  13      378.27      343.35     11.77 o 
  -2   5  13       86.42       91.47      6.85 o 
  -1   5  13      149.04      132.56     12.44 o 
   0   5  13       58.44       62.17      7.93 o 
   1   5  13      146.35      157.60     24.64 o 
   2   5  13      245.12      215.02     11.32 o 
   3   5  13      301.01      276.38      9.29 o 
   4   5  13        8.32        1.25      5.83 o 
   5   5  13      382.38      385.21     16.35 o 
   6   5  13      348.91      338.86     15.36 o 
   7   5  13      206.22      224.02     14.95 o 
  -7   6  13      674.20      743.69     20.04 o 
  -6   6  13      191.48      210.13     12.53 o 
  -5   6  13      171.95      212.07     12.21 o 
  -4   6  13        2.90        7.52      4.21 o 
  -3   6  13        9.70        7.55      8.79 o 
  -2   6  13      399.79      416.27     17.88 o 
  -1   6  13       98.59       98.72     19.51 o 
   0   6  13      386.70      347.79     30.75 o 
   1   6  13       39.15       36.76     11.45 o 
   2   6  13       39.86       27.64      7.45 o 
   3   6  13      399.05      405.92     16.97 o 
   4   6  13     1340.27     1456.69     55.78 o 
   5   6  13        0.78       16.06      6.45 o 
   6   6  13      242.77      237.80     15.59 o 
   7   6  13      499.28      511.80     40.17 o 
  -7   7  13        2.01        9.94      6.62 o 
  -6   7  13       40.16       56.75     12.32 o 
  -5   7  13      289.04      291.99     17.17 o 
  -4   7  13      427.69      400.29     22.54 o 
  -3   7  13      399.56      396.01     22.05 o 
  -2   7  13      154.76      162.79     14.89 o 
  -1   7  13      426.75      399.65     29.15 o 
   0   7  13      285.29      310.87     36.36 o 
   1   7  13       64.15       86.92     11.39 o 
   2   7  13      604.90      565.11     27.60 o 
   3   7  13       67.52       62.05     11.20 o 
   4   7  13       85.90       43.26     14.78 o 
   5   7  13        0.20       11.46     12.33 o 
   6   7  13       15.77       13.36      7.22 o 
  -5   8  13        0.22       13.00      6.16 o 
  -4   8  13        1.50        9.22      6.68 o 
  -3   8  13       73.23       58.97     11.59 o 
  -2   8  13       43.48       24.62     11.40 o 
  -1   8  13        2.56       -0.63      5.28 o 
   0   8  13        0.01       12.18      5.35 o 
   1   8  13        0.47        9.34      5.77 o 
   2   8  13       69.04       83.26     12.09 o 
   3   8  13       27.03       46.44     15.56 o 
   4   8  13        0.94        8.34      6.88 o 
   5   8  13      116.01      119.79     16.88 o 
  -4   9  13       90.75       92.30     13.91 o 
  -3   9  13       69.44       69.71     10.85 o 
  -2   9  13        5.57       15.46      6.90 o 
  -1   9  13      104.07      110.15     21.01 o 
   0   9  13      360.92      321.97     18.82 o 
   1   9  13       26.60       31.07     10.00 o 
   2   9  13        2.36       -4.44     12.19 o 
   3   9  13        4.34       11.83      5.38 o 
  -9   0  14       86.24       74.72     11.82 o 
  -8   0  14       88.06       87.25     11.85 o 
  -7   0  14       66.61       57.32      8.92 o 
  -6   0  14      388.78      412.49     15.26 o 
  -5   0  14       90.38       99.09      8.69 o 
  -4   0  14       17.85       12.92      4.55 o 
  -3   0  14      399.84      402.21     18.87 o 
  -2   0  14      479.41      475.22     11.40 o 
  -1   0  14      229.87      242.69      8.35 o 
   0   0  14     2670.34     2759.77     40.19 o 
   1   0  14      250.54      268.68      8.99 o 
   2   0  14      201.16      191.39      8.49 o 
   3   0  14     1011.08     1019.82     20.06 o 
   4   0  14     3410.62     3530.29     80.02 o 
   5   0  14       91.62      108.87      8.95 o 
   6   0  14      250.77      205.43     13.90 o 
   7   0  14      306.42      287.77     15.98 o 
   8   0  14        7.90       22.69      5.72 o 
  -9   1  14       43.66       53.68      7.58 o 
  -8   1  14       41.18       32.69      6.53 o 
  -7   1  14        7.39        6.13      3.55 o 
  -6   1  14        9.32        6.45      3.64 o 
  -5   1  14        5.80        3.08      1.57 o 
  -4   1  14      277.52      284.11     10.31 o 
  -3   1  14      468.22      477.67      7.86 o 
  -2   1  14       25.50       20.63      2.95 o 
  -1   1  14       72.74       72.77      2.91 o 
   0   1  14       71.13       72.69      2.78 o 
   1   1  14     1045.22     1040.76     21.45 o 
   2   1  14       80.65       75.73      3.49 o 
   3   1  14       55.87       52.48      3.75 o 
   4   1  14      286.98      267.77     10.78 o 
   5   1  14      269.56      251.15      9.09 o 
   6   1  14        5.75        7.15      3.16 o 
   7   1  14       12.89       14.96      3.76 o 
   8   1  14      111.37       91.09     10.40 o 
  -9   2  14        0.53        0.88      3.55 o 
  -8   2  14       34.42       35.17      6.69 o 
  -7   2  14        5.72        8.20      3.36 o 
  -6   2  14       12.89       12.94      2.99 o 
  -5   2  14      222.66      215.50      8.40 o 
  -4   2  14      202.75      167.30      7.49 o 
  -3   2  14       67.47       62.76      3.95 o 
  -2   2  14      310.94      273.85      9.99 o 
  -1   2  14      696.49      609.85     11.31 o 
   0   2  14        2.62        1.87      2.64 o 
   1   2  14      337.56      340.21     13.35 o 
   2   2  14       49.79       53.28      4.76 o 
   3   2  14        6.95        6.57      1.57 o 
   4   2  14      171.75      168.53      5.84 o 
   5   2  14      146.78      156.69      6.93 o 
   6   2  14       65.14       73.78      6.92 o 
   7   2  14        0.47        1.34      3.80 o 
   8   2  14       31.65       23.60      5.97 o 
  -8   3  14      134.49      168.68     16.73 o 
  -7   3  14       11.98        7.11      4.41 o 
  -6   3  14       58.89       52.74      5.48 o 
  -5   3  14      596.75      562.60     13.35 o 
  -4   3  14       53.07       54.46      4.79 o 
  -3   3  14        0.17        2.82      1.05 o 
  -2   3  14      242.48      209.07      8.00 o 
  -1   3  14      186.75      184.61     12.06 o 
   0   3  14      461.75      473.80     33.15 o 
   1   3  14     1408.89     1411.86     27.77 o 
   2   3  14      232.63      232.47      9.98 o 
   3   3  14      536.99      547.84     13.18 o 
   4   3  14       60.59       64.30      8.42 o 
   5   3  14       63.69       77.81      6.77 o 
   6   3  14      122.99      119.96     10.72 o 
   7   3  14      104.29       83.51      8.48 o 
   8   3  14      306.29      276.64     13.15 o 
  -8   4  14        4.41        6.04      4.98 o 
  -7   4  14      990.40     1070.76     26.43 o 
  -6   4  14       40.16       56.79     11.57 o 
  -5   4  14        1.83        6.20      4.64 o 
  -4   4  14       28.93       22.57      4.41 o 
  -3   4  14      329.71      335.69     22.27 o 
  -2   4  14      118.58      116.84      6.87 o 
  -1   4  14      495.46      536.35     17.78 o 
   0   4  14      226.58      223.90     15.03 o 
   1   4  14      215.62      272.38     42.80 o 
   2   4  14        0.70        1.29      1.51 o 
   3   4  14      190.24      177.60      7.69 o 
   4   4  14      344.03      360.66     13.22 o 
   5   4  14        0.01       -0.70      2.67 o 
   6   4  14      249.11      232.08     19.81 o 
   7   4  14      553.85      569.66     25.01 o 
  -8   5  14      122.27      140.35     14.13 o 
  -7   5  14       60.02       55.23     13.55 o 
  -6   5  14       87.00       87.03     10.94 o 
  -5   5  14      110.99      109.15      9.58 o 
  -4   5  14      145.72      173.15     10.68 o 
  -3   5  14       60.78       46.28      7.26 o 
  -2   5  14        2.56        7.02      4.60 o 
  -1   5  14       19.33       20.09      4.87 o 
   0   5  14        7.79        4.98      3.75 o 
   1   5  14     1288.15     1225.58     51.91 o 
   2   5  14      759.64      741.14     33.09 o 
   3   5  14     2152.89     2336.84     66.82 o 
   4   5  14        4.19       10.47      4.82 o 
   5   5  14       97.40       96.06     12.50 o 
   6   5  14      333.87      385.19     22.09 o 
   7   5  14      151.56      161.38     27.62 o 
  -7   6  14      195.02      226.49     16.34 o 
  -6   6  14       15.77       13.82      9.63 o 
  -5   6  14       11.56        3.71      6.21 o 
  -4   6  14        0.11        4.04      2.57 o 
  -3   6  14        6.25        5.43     17.38 o 
  -2   6  14        6.85       10.87      6.05 o 
  -1   6  14      334.79      369.94     35.83 o 
   0   6  14       58.53       73.68     12.26 o 
   1   6  14       89.13       61.17     11.70 o 
   2   6  14      143.62      110.11     11.97 o 
   3   6  14       52.63       54.37      8.94 o 
   4   6  14        6.36        7.46      6.01 o 
   5   6  14      100.25      107.69     12.26 o 
   6   6  14       17.21       46.83      8.57 o 
  -6   7  14       24.14        9.76      5.58 o 
  -5   7  14      613.80      627.54     23.66 o 
  -4   7  14      352.57      364.13     19.45 o 
  -3   7  14      231.64      265.20     25.69 o 
  -2   7  14       77.56       75.18     11.36 o 
  -1   7  14       16.36        7.68      6.14 o 
   0   7  14       18.67        5.17      4.76 o 
   1   7  14       11.81       20.97      8.55 o 
   2   7  14      236.36      228.80     27.21 o 
   3   7  14      198.47      179.87     16.44 o 
   4   7  14        8.19        4.70      6.16 o 
   5   7  14      325.28      374.60     19.48 o 
  -5   8  14       23.35       24.32      9.12 o 
  -4   8  14       97.22       81.03     13.22 o 
  -3   8  14       38.67       37.75     17.17 o 
  -2   8  14      332.68      320.84     31.66 o 
  -1   8  14      250.86      259.94     48.82 o 
   0   8  14      397.96      441.61     19.99 o 
   1   8  14        0.02       20.69      8.60 o 
   2   8  14      222.09      210.24     14.60 o 
   3   8  14      234.66      280.07     18.40 o 
   4   8  14      409.30      491.03     22.42 o 
  -3   9  14       69.54       77.65     14.22 o 
  -2   9  14        3.61       18.81      8.15 o 
  -1   9  14        3.40       13.10      8.24 o 
   0   9  14       45.02       34.33     11.81 o 
   1   9  14       81.86      123.77     13.70 o 
   2   9  14       17.99       24.61      8.87 o 
  -8   1  15        0.91        4.75      2.56 o 
  -7   1  15      314.37      307.92     12.24 o 
  -6   1  15        1.59        3.46      1.77 o 
  -5   1  15      119.20      129.17      6.89 o 
  -4   1  15      132.26      106.53      5.40 o 
  -3   1  15      223.20      202.35      7.90 o 
  -2   1  15      514.52      524.24      8.83 o 
  -1   1  15      105.08      100.14      3.81 o 
   0   1  15      305.19      281.63      7.69 o 
   1   1  15     1162.29     1189.65     11.23 o 
   2   1  15      539.54      533.64      9.73 o 
   3   1  15        0.25        2.52      1.78 o 
   4   1  15      307.34      291.26      9.22 o 
   5   1  15      262.58      260.85      8.73 o 
   6   1  15      201.92      179.01     11.35 o 
   7   1  15      115.54      112.79     10.05 o 
   8   1  15       12.46       10.27      6.55 o 
  -8   2  15      208.06      201.24     18.80 o 
  -7   2  15       18.77       18.13      3.87 o 
  -6   2  15      445.72      472.04     29.51 o 
  -5   2  15      274.07      269.27      9.91 o 
  -4   2  15      341.82      337.72      9.46 o 
  -3   2  15        0.75        0.82      0.66 o 
  -2   2  15      455.89      465.88     11.28 o 
  -1   2  15       53.69       45.65      5.44 o 
   0   2  15      605.45      580.13      8.93 o 
   1   2  15      787.38      848.15     21.24 o 
   2   2  15      120.23      107.87      7.34 o 
   3   2  15      761.44      784.49     19.33 o 
   4   2  15      456.83      463.86     12.84 o 
   5   2  15       73.26       77.37      6.95 o 
   6   2  15      206.54      185.11     12.86 o 
   7   2  15       43.89       36.34      6.12 o 
   8   2  15      190.89      177.32     16.34 o 
  -8   3  15      121.34      148.78     10.64 o 
  -7   3  15     1563.06     1655.41     33.91 o 
  -6   3  15        5.20       -1.25      3.23 o 
  -5   3  15        9.71        8.72      3.54 o 
  -4   3  15      969.88      951.47     25.88 o 
  -3   3  15       20.21       16.61      4.16 o 
  -2   3  15        1.29        3.18      1.58 o 
  -1   3  15       55.60       49.54      6.39 o 
   0   3  15        0.23        4.29      4.19 o 
   1   3  15        0.79        7.72      4.52 o 
   2   3  15       24.73       12.81      3.82 o 
   3   3  15       29.47       23.28      9.44 o 
   4   3  15       35.69       50.17      5.42 o 
   5   3  15      102.35       95.53      8.95 o 
   6   3  15      264.72      260.94     13.51 o 
   7   3  15      401.99      383.37     15.85 o 
  -8   4  15       18.92       12.36      7.32 o 
  -7   4  15        5.82       18.87      5.18 o 
  -6   4  15       24.74       25.55     10.00 o 
  -5   4  15        0.75        5.79      3.72 o 
  -4   4  15      256.24      229.54     12.40 o 
  -3   4  15       51.04       39.13      6.75 o 
  -2   4  15      165.19      138.19     10.23 o 
  -1   4  15       35.64       35.23      7.22 o 
   0   4  15      134.82      130.75      9.73 o 
   1   4  15      159.10      144.49      9.63 o 
   2   4  15      278.23      281.05     15.06 o 
   3   4  15      138.79      123.90     12.46 o 
   4   4  15       16.65       23.17      5.41 o 
   5   4  15       90.88       94.64     15.08 o 
   6   4  15      244.64      258.03     15.18 o 
   7   4  15        9.95       11.79      8.78 o 
  -7   5  15       17.53       11.52      5.94 o 
  -6   5  15       27.27       41.50     13.36 o 
  -5   5  15       86.30       79.43     16.34 o 
  -4   5  15       12.85       17.17      5.64 o 
  -3   5  15      915.74      948.29     30.12 o 
  -2   5  15      191.88      164.49     14.27 o 
  -1   5  15        0.20        0.83     13.38 o 
   0   5  15      538.36      536.57     19.50 o 
   1   5  15        2.65        3.82      6.28 o 
   2   5  15       85.38       74.96      9.12 o 
   3   5  15        2.27       12.00      5.32 o 
   4   5  15        7.20        8.39      5.70 o 
   5   5  15      123.01      140.82     14.08 o 
   6   5  15       15.32       15.30      5.82 o 
  -6   6  15      250.49      264.88     23.22 o 
  -5   6  15      115.82      110.90     15.95 o 
  -4   6  15      617.06      629.33     38.11 o 
  -3   6  15       13.20       12.60      4.20 o 
  -2   6  15       64.27       79.36     21.18 o 
  -1   6  15      477.63      516.67     18.84 o 
   0   6  15        3.21        3.82      3.32 o 
   1   6  15        0.81        6.33      4.35 o 
   2   6  15       24.04       12.88      5.00 o 
   3   6  15      336.85      356.55     20.04 o 
   4   6  15      320.79      352.93     17.55 o 
   5   6  15      597.44      679.43     24.29 o 
   6   6  15       68.11       44.92     13.70 o 
  -5   7  15      125.03      117.61     25.62 o 
  -4   7  15        0.62       -2.24      6.15 o 
  -3   7  15      397.13      402.97     19.70 o 
  -2   7  15      492.17      468.91     24.82 o 
  -1   7  15       13.42        6.00     16.96 o 
   0   7  15      190.52      163.06     16.55 o 
   1   7  15       25.22       19.12      8.94 o 
   2   7  15      420.02      472.93     20.31 o 
   3   7  15        0.01        2.36      6.87 o 
   4   7  15        8.48       11.44      4.67 o 
   5   7  15      416.89      432.53     24.77 o 
  -4   8  15        3.78        9.74      5.93 o 
  -3   8  15        4.96       -0.89      6.34 o 
  -2   8  15       44.07       44.19     11.74 o 
  -1   8  15       77.45       82.17     15.14 o 
   0   8  15      191.88      174.93     15.17 o 
   1   8  15      127.18      136.28     20.76 o 
   2   8  15       16.78       16.58     10.64 o 
   3   8  15        0.16        0.54      5.99 o 
  -1   9  15       31.09       13.30     15.63 o 
   0   9  15      149.82      123.35     17.55 o 
  -8   0  16       12.75       13.36      5.26 o 
  -7   0  16        0.87        2.13      3.78 o 
  -6   0  16       10.92       12.82      7.45 o 
  -4   0  16     1312.48     1362.89     28.26 o 
  -3   0  16        4.91        1.00      3.69 o 
  -2   0  16        1.18        0.36      1.70 o 
  -1   0  16     1274.80     1336.96     25.63 o 
   0   0  16       83.48       86.06     18.84 o 
   1   0  16        0.12       -3.47      1.84 o 
   2   0  16       10.19        8.24      3.03 o 
   3   0  16      103.47       86.16      9.13 o 
   4   0  16      393.92      407.80     12.48 o 
   5   0  16      354.14      349.97     17.02 o 
   6   0  16        5.73       15.05      7.78 o 
   7   0  16        0.63       -0.40      5.68 o 
  -8   1  16       23.23       10.28      7.68 o 
  -7   1  16        4.16        5.08      2.10 o 
  -6   1  16        2.64        0.75      2.59 o 
  -5   1  16        7.87        4.42      2.47 o 
  -4   1  16      726.67      764.19     13.81 o 
  -3   1  16       11.82        6.02      3.65 o 
  -2   1  16       11.06        5.11      3.31 o 
  -1   1  16      213.22      213.41      8.74 o 
   0   1  16      110.07      107.89      4.65 o 
   1   1  16      453.89      457.66     14.25 o 
   2   1  16      134.54      123.33      4.71 o 
   3   1  16      558.42      571.96     13.34 o 
   4   1  16      618.17      571.12     15.26 o 
   5   1  16        1.99        2.86      1.78 o 
   6   1  16      173.78      156.88     15.31 o 
  -8   2  16       11.20        3.42      3.28 o 
  -7   2  16       82.99       66.34      8.14 o 
  -6   2  16       23.43       19.63      5.76 o 
  -5   2  16      971.82      958.80     26.05 o 
  -4   2  16      552.67      531.78     23.24 o 
  -3   2  16      138.20      138.85     10.50 o 
  -2   2  16      422.35      393.97     11.52 o 
  -1   2  16      245.97      226.82      6.39 o 
   0   2  16      835.31      863.63     21.98 o 
   1   2  16      533.70      515.47     24.78 o 
   2   2  16        7.82        4.08      2.11 o 
   3   2  16       69.90       76.60      9.14 o 
   4   2  16      115.41      126.11      8.48 o 
   5   2  16      118.02      110.77      9.58 o 
   6   2  16       50.82       39.85      7.90 o 
   7   2  16       54.85       46.27      8.05 o 
  -8   3  16       63.33       54.69      9.77 o 
  -7   3  16      687.85      719.33     18.29 o 
  -6   3  16       94.76      100.07      9.09 o 
  -5   3  16        2.93        9.88      4.29 o 
  -4   3  16      262.72      257.67      9.74 o 
  -3   3  16      211.52      196.72     12.70 o 
  -2   3  16       32.83       21.03      5.57 o 
  -1   3  16      146.59      128.71     11.23 o 
   0   3  16       67.84       59.24      9.53 o 
   1   3  16       70.33       65.67     11.52 o 
   2   3  16        8.65       19.17      4.77 o 
   3   3  16      310.06      335.32     14.85 o 
   4   3  16      131.21      118.02     17.16 o 
   5   3  16        0.50        1.73      4.86 o 
   6   3  16        2.24        9.10      3.54 o 
   7   3  16      473.74      518.55     37.04 o 
  -7   4  16       80.49       86.47      9.57 o 
  -6   4  16      216.47      241.59     11.28 o 
  -5   4  16      248.53      268.57     15.87 o 
  -4   4  16      169.27      183.79     17.04 o 
  -3   4  16      256.91      234.88     15.99 o 
  -2   4  16       87.41       84.18     11.88 o 
  -1   4  16      307.36      299.75     13.87 o 
   0   4  16      802.91      859.03     31.37 o 
   1   4  16      247.32      228.81     13.58 o 
   2   4  16      269.59      255.41     17.21 o 
   3   4  16      178.16      172.01     14.49 o 
   4   4  16       86.68       92.01     12.29 o 
   5   4  16        9.49        7.61      3.03 o 
   6   4  16       22.98       23.24      7.96 o 
  -7   5  16      431.76      500.66     26.77 o 
  -6   5  16        6.42       10.20      6.21 o 
  -5   5  16       12.01        4.72      7.81 o 
  -4   5  16      206.84      173.97     21.57 o 
  -3   5  16        0.05        8.32      4.83 o 
  -2   5  16       18.92       14.09      6.56 o 
  -1   5  16      221.77      232.23     16.46 o 
   0   5  16        5.70        5.62      4.98 o 
   1   5  16      478.66      477.31     17.66 o 
   2   5  16        3.35        4.49      3.58 o 
   3   5  16        7.00       11.04      3.86 o 
   4   5  16       80.48       69.92     10.59 o 
   5   5  16       20.13       15.41      9.00 o 
   6   5  16      109.97       75.96     12.14 o 
  -6   6  16       18.68       17.33      6.75 o 
  -5   6  16        9.41       10.11     11.38 o 
  -4   6  16       11.02        9.01      6.04 o 
  -3   6  16       44.97       31.27      8.53 o 
  -2   6  16        0.32        2.85      6.70 o 
  -1   6  16        0.11       -7.49      4.09 o 
   0   6  16       29.49       22.91      7.03 o 
   1   6  16       58.62       52.01      9.49 o 
   2   6  16      135.20      117.43     13.41 o 
   3   6  16      110.58      121.36     13.35 o 
   4   6  16        0.11       13.70      5.81 o 
   5   6  16        0.61        2.55      4.39 o 
  -5   7  16       51.70       39.45     12.20 o 
  -4   7  16       19.68       24.78      9.26 o 
  -3   7  16       95.58      103.54     16.60 o 
  -2   7  16      157.34      201.80     14.43 o 
  -1   7  16       87.06      101.41     12.68 o 
   0   7  16       81.52       71.30     12.75 o 
   1   7  16        2.03        2.84      4.46 o 
   2   7  16        5.70        7.02      3.20 o 
   3   7  16       20.09       23.95      6.88 o 
   4   7  16       64.51       60.66     14.00 o 
  -3   8  16        7.51        6.97      5.80 o 
  -2   8  16        3.64        0.54      5.36 o 
  -1   8  16      274.58      301.94     19.36 o 
   0   8  16       57.37       46.37     11.59 o 
   1   8  16       52.03       49.56     16.31 o 
   2   8  16      107.99      101.96     15.01 o 
  -7   1  17       49.35       53.34      8.17 o 
  -6   1  17      121.05      114.67     11.34 o 
  -5   1  17      122.34      119.37     12.66 o 
  -4   1  17      201.85      195.95     12.35 o 
  -3   1  17        0.77        2.18      1.24 o 
  -2   1  17       21.06       18.16      3.88 o 
  -1   1  17      295.74      282.64     16.84 o 
   0   1  17      257.99      227.19      5.56 o 
   1   1  17      102.27       90.44     14.17 o 
   2   1  17       92.95       76.74      8.87 o 
   3   1  17      474.76      501.32     15.26 o 
   4   1  17       32.21       28.28      6.88 o 
   5   1  17       16.52        7.36      6.25 o 
   6   1  17      102.18      107.53     23.85 o 
   7   1  17       87.87       93.48     18.96 o 
  -7   2  17       86.54      109.79      8.90 o 
  -6   2  17       45.99       48.73     11.02 o 
  -5   2  17      122.61      120.04      8.92 o 
  -4   2  17       25.51       29.26      5.21 o 
  -3   2  17      125.54      119.77      7.89 o 
  -2   2  17        3.58        6.45      2.66 o 
  -1   2  17       85.70       82.32     11.59 o 
   0   2  17     1161.70     1228.85     26.99 o 
   1   2  17      195.75      185.52     12.89 o 
   2   2  17       96.29      116.52     11.73 o 
   3   2  17        1.74        6.37      4.87 o 
   4   2  17       20.45        5.68      3.86 o 
   5   2  17      418.86      423.02     17.21 o 
   6   2  17      872.07      894.62     23.93 o 
  -7   3  17      104.95      113.78     16.06 o 
  -6   3  17      499.26      500.54     19.61 o 
  -5   3  17      143.35      137.95     13.40 o 
  -4   3  17        5.86       12.36      5.21 o 
  -3   3  17      366.50      378.26     19.40 o 
  -2   3  17      325.51      313.58     16.04 o 
  -1   3  17      152.23      154.32     11.11 o 
   0   3  17        3.44        5.33      3.70 o 
   1   3  17     1382.24     1445.03     26.07 o 
   2   3  17      275.59      295.19     13.12 o 
   3   3  17      131.89      125.67     13.02 o 
   4   3  17       95.41       95.85     11.02 o 
   5   3  17       84.75       76.94     10.91 o 
   6   3  17        3.25        5.12      9.18 o 
  -6   4  17       10.03        7.60      5.90 o 
  -5   4  17       25.34       13.35      5.02 o 
  -4   4  17      192.22      169.83     14.31 o 
  -3   4  17       11.99       13.22      5.34 o 
  -2   4  17        5.20       17.11      7.17 o 
  -1   4  17      192.13      169.77     13.71 o 
   0   4  17      131.57      133.30     12.67 o 
   1   4  17        0.04        0.96      5.36 o 
   2   4  17      175.75      162.35     17.77 o 
   3   4  17       17.90       33.42      9.82 o 
   4   4  17      170.86      187.28     15.50 o 
   5   4  17        8.52        4.91     12.44 o 
   6   4  17       20.09        8.04      7.25 o 
  -6   5  17       18.59       16.64      6.70 o 
  -5   5  17       93.06       65.80     13.39 o 
  -4   5  17        8.02       11.95      4.78 o 
  -3   5  17      119.46      130.47     13.48 o 
  -2   5  17       18.60       10.79      4.51 o 
  -1   5  17      115.75      106.29     12.14 o 
   0   5  17        7.44       14.43      8.70 o 
   1   5  17        4.76        9.09      5.88 o 
   2   5  17      410.08      388.29     20.90 o 
   3   5  17      738.69      776.04     23.37 o 
   4   5  17       89.19      107.58     16.73 o 
   5   5  17      162.49      136.55     19.43 o 
  -5   6  17       75.27       62.65     10.22 o 
  -4   6  17      362.67      365.66     17.63 o 
  -3   6  17      359.14      397.51     24.91 o 
  -2   6  17      100.48      104.58     14.35 o 
  -1   6  17       39.97       36.32      9.32 o 
   0   6  17      194.85      215.17     14.10 o 
   1   6  17       21.40       32.44      9.26 o 
   2   6  17       55.68       60.52     16.21 o 
   3   6  17       13.47        6.33      3.97 o 
   4   6  17       81.76       93.59     12.16 o 
  -4   7  17       84.52       92.60     15.24 o 
  -3   7  17       71.10       72.06     10.68 o 
  -2   7  17       21.27       33.85     11.68 o 
  -1   7  17       28.51       25.89      7.78 o 
   0   7  17       14.66        9.94      5.00 o 
   1   7  17        2.91        8.76      4.70 o 
   2   7  17      251.27      247.33     20.51 o 
   3   7  17      794.77      786.00     53.17 o 
  -7   0  18      122.11      116.42     15.96 o 
  -6   0  18       20.87        4.76      4.38 o 
  -5   0  18      573.84      558.34     34.30 o 
  -4   0  18     1675.13     1827.16     90.96 o 
  -3   0  18      541.55      568.28     21.66 o 
  -2   0  18      301.56      302.64     15.17 o 
  -1   0  18       26.19       11.91      4.05 o 
   0   0  18      322.64      337.64     23.61 o 
   1   0  18       65.56       56.36      8.74 o 
   2   0  18      385.65      386.19     18.54 o 
   3   0  18        0.30        8.78      6.45 o 
   4   0  18        0.03       -5.04      4.92 o 
   5   0  18       57.39       29.27      9.22 o 
   6   0  18      536.50      587.70     29.92 o 
  -7   1  18       31.93       31.92      8.40 o 
  -6   1  18        5.27        6.02      2.44 o 
  -5   1  18      179.78      174.73     11.85 o 
  -4   1  18       41.86       37.86      8.74 o 
  -3   1  18       10.82        5.98      2.08 o 
  -2   1  18       24.65       18.86      5.25 o 
  -1   1  18      654.59      695.45     16.46 o 
   0   1  18        2.96        5.72      2.74 o 
   1   1  18       56.15       50.43      6.40 o 
   2   1  18       10.29        6.61      3.74 o 
   3   1  18      201.17      203.39     12.32 o 
   4   1  18        1.23        2.33      5.01 o 
   5   1  18      532.45      529.19     25.81 o 
   6   1  18       25.65       12.54     10.39 o 
  -7   2  18       64.07       70.75      9.40 o 
  -6   2  18        2.77       -2.02      4.68 o 
  -5   2  18        4.69        0.40      3.04 o 
  -4   2  18       29.55       11.87      8.14 o 
  -3   2  18       39.70       24.29      9.05 o 
  -2   2  18      149.17      135.38     10.92 o 
  -1   2  18       41.23       28.55      6.61 o 
   0   2  18      389.32      397.89     14.81 o 
   1   2  18        1.76        5.03      2.45 o 
   2   2  18      249.90      253.23     20.43 o 
   3   2  18      655.13      640.51     26.38 o 
   4   2  18      112.09      130.89     19.94 o 
   5   2  18      290.17      276.90     15.12 o 
   6   2  18       82.24       47.69     17.01 o 
  -6   3  18      149.24      156.18     13.42 o 
  -5   3  18        4.38       11.20      5.91 o 
  -4   3  18       12.21        8.59      3.98 o 
  -3   3  18      178.20      207.88     13.15 o 
  -2   3  18      167.53      152.72     13.52 o 
  -1   3  18      126.04      141.20     15.30 o 
   0   3  18       16.61       11.67      5.92 o 
   1   3  18        0.20        2.22      4.29 o 
   2   3  18        0.96       16.49      6.65 o 
   3   3  18        4.28       12.67      5.45 o 
   4   3  18      135.25      122.79     12.29 o 
   5   3  18        2.34       -5.04      4.25 o 
  -6   4  18      157.95      148.96     18.06 o 
  -5   4  18      175.18      172.51     16.34 o 
  -4   4  18      217.84      211.81     12.97 o 
  -3   4  18      330.70      351.11     32.31 o 
  -2   4  18       24.11       16.58      6.04 o 
  -1   4  18       27.99       17.44      5.76 o 
   0   4  18      475.62      472.23     22.64 o 
   1   4  18      237.81      254.30     15.39 o 
   2   4  18      738.93      798.78     32.93 o 
   3   4  18      205.92      193.96     22.49 o 
   4   4  18      334.55      337.74     16.97 o 
   5   4  18      138.16      160.86     17.89 o 
  -5   5  18      100.42       96.72     22.79 o 
  -4   5  18        0.01        4.07      3.65 o 
  -3   5  18      170.01      166.16     16.49 o 
  -2   5  18      312.15      328.51     16.66 o 
  -1   5  18      172.11      194.67     13.95 o 
   0   5  18       44.14       40.07     10.10 o 
   1   5  18       55.94       40.14     10.34 o 
   2   5  18      203.28      168.20     15.37 o 
   3   5  18        0.11        4.45      9.80 o 
   4   5  18      111.43       95.58     12.28 o 
  -4   6  18      113.78      111.84     15.65 o 
  -3   6  18        9.83        3.67     11.11 o 
  -2   6  18        2.42       18.60      8.00 o 
  -1   6  18      175.90      190.91     22.01 o 
   0   6  18        0.49        4.43      4.53 o 
   1   6  18      160.13      141.89     20.15 o 
   2   6  18      355.26      338.28     17.56 o 
   3   6  18       41.22       51.88      8.83 o 
  -2   7  18        0.01       10.46      8.14 o 
  -1   7  18      250.36      268.29     18.29 o 
   0   7  18        2.91       12.68      7.58 o 
   1   7  18       40.99       38.25     11.57 o 
  -6   1  19       47.05       56.04     13.25 o 
  -5   1  19      201.65      232.88     18.67 o 
  -4   1  19        3.18       -4.87      5.46 o 
  -3   1  19        5.99       10.79      6.18 o 
  -2   1  19       30.02       22.55      7.10 o 
  -1   1  19      131.43      144.38     14.24 o 
   0   1  19      287.98      285.24     14.40 o 
   1   1  19       86.87       64.33     11.17 o 
   2   1  19       62.72       56.07     11.69 o 
   3   1  19       95.13       98.71     15.27 o 
   4   1  19      339.42      346.18     22.05 o 
   5   1  19      491.23      526.45     28.17 o 
  -6   2  19       54.68       66.95     14.09 o 
  -5   2  19        4.53        4.07      4.27 o 
  -4   2  19       42.05       31.02      7.88 o 
  -3   2  19       41.88       51.24      9.14 o 
  -2   2  19      222.89      238.01     13.77 o 
  -1   2  19      100.68       99.74     10.53 o 
   0   2  19      400.73      458.60     58.00 o 
   1   2  19      140.83      151.66     12.31 o 
   2   2  19      144.68      149.14     13.13 o 
   3   2  19      116.07      121.17     16.11 o 
   4   2  19       91.34       68.01     17.01 o 
   5   2  19        9.86        2.75      7.40 o 
  -5   3  19        5.42        9.59      4.86 o 
  -4   3  19        3.67        3.92      2.99 o 
  -3   3  19      302.55      259.20     13.62 o 
  -2   3  19       51.25       40.06      7.96 o 
  -1   3  19      466.86      442.71     20.59 o 
   0   3  19      976.81     1033.03     38.85 o 
   1   3  19        3.40        1.90     10.53 o 
   2   3  19      156.12      133.36     15.89 o 
   3   3  19      420.53      422.65     23.01 o 
   4   3  19       50.05       46.89     10.22 o 
   5   3  19       18.93        8.49      9.20 o 
  -5   4  19       16.62       12.50      5.65 o 
  -4   4  19       38.20       37.76     11.68 o 
  -3   4  19       41.53       39.05      8.35 o 
  -2   4  19        5.98       11.77      5.70 o 
  -1   4  19        1.42      -10.11      3.92 o 
   0   4  19      170.00      155.56     14.96 o 
   1   4  19        8.58        2.00      4.27 o 
   2   4  19        1.83       10.82      3.85 o 
   3   4  19        0.38        4.95      7.45 o 
   4   4  19      271.43      252.68     14.97 o 
  -4   5  19       53.14       58.27     10.50 o 
  -3   5  19       19.90       10.40      7.32 o 
  -2   5  19       96.98       98.37     15.01 o 
  -1   5  19       32.87       41.10      7.92 o 
   0   5  19       15.30       15.42      5.24 o 
   1   5  19        8.72        2.68      3.71 o 
   2   5  19       13.93        5.61      4.56 o 
  -2   6  19        1.46        3.59      6.42 o 
  -1   6  19        6.86        2.84      3.86 o 
   0   6  19        4.16        4.62      4.76 o 
   1   6  19      136.45      132.93     15.07 o 
  -5   1  20      243.69      244.33     20.45 o 
  -4   1  20       83.30       69.57     16.57 o 
  -3   1  20      353.90      375.62     22.55 o 
  -5   2  20       84.64       80.56     14.23 o 
  -4   2  20       69.42      104.08     23.05 o 
  -3   2  20      123.19      107.68     25.93 o 
  -2   2  20       32.79       19.53      5.41 o 
  -1   2  20      266.97      255.22     12.96 o 
   0   2  20      132.12      111.88     10.46 o 
   1   2  20       63.42       75.34     13.69 o 
   2   2  20        8.03        2.46      4.13 o 
   3   2  20       80.54       69.95     15.65 o 
   4   2  20        5.81        3.15      4.84 o 
  -4   3  20       64.76       80.45      8.99 o 
  -3   3  20       27.59       24.31     13.23 o 
  -2   3  20       49.77       45.44      9.52 o 
  -1   3  20       72.35       81.87     10.68 o 
   0   3  20        1.44        7.43      5.98 o 
   1   3  20      186.27      198.86     14.03 o 
   2   3  20      181.26      167.07     14.41 o 
   3   3  20        3.39        3.47      4.60 o 
  -4   4  20       18.41       10.13      5.10 o 
  -3   4  20      522.88      583.25     21.02 o 
  -2   4  20      822.61      852.47     23.36 o 
  -1   4  20      105.20       88.69     13.52 o 
   0   4  20        0.54       -0.71      4.12 o 
   1   4  20       12.73       14.27      5.92 o 
   2   4  20      194.69      218.14     29.04 o 
   3   4  20        9.90       12.45      9.39 o 
  -2   5  20       47.29       29.75      8.09 o 
  -1   5  20        0.02        2.47      6.91 o 
   0   5  20       15.18       12.12      5.20 o 
   1   5  20      214.82      265.44     16.98 o 
  -4   2  21      238.18      217.38     20.56 o 
  -3   3  21       11.34       15.75      8.89 o 
  -2   3  21       51.95       22.29     10.03 o 
  -1   3  21      308.30      311.66     21.83 o 
   0   3  21       25.65       16.49      9.90 o 
   1   3  21       81.50       68.78     13.31 o 
   2   3  21      397.04      385.20     28.47 o 
  -2   4  21        2.40        0.37      3.38 o 
  -1   4  21        5.28        1.92      2.74 o 
   0   4  21       27.01        8.40      5.60 o 
   1   4  21       16.57        8.64      6.71 o 
                                                 
